# Supplementary material for: Co-expression of bovine leukemia virus and bovine foamy virus-derived miRNAs in naturally infected cattle
Source: Microbiol Spectr. 2025 Sep 11;13(10):e01755-25. doi: 10.1128/spectrum.01755-25 (PMC12502788; doi:10.1128/spectrum.01755-25)
Supplement: Table S4 — Gene Ontology categories (BP, MF, and CC), KEGG, and Reactome metabolic pathways significantly overrepresented in main protein-protein. [file spectrum.01755-25-s0007.xlsx]

## Sheet: Enrichment_GO_KEGG_Reactome
Table S4: Gene Ontology categories (BP, MF and CC), KEGG and Reactome metabolic pathways significantly overrepresented in main protein-protein interaction network and Clusters C1-C3.
Term ID	Term description	Observed gene count	Background gene count	q-value	Proteins in network (gene symbol)
Bilogicla Process (BP)
GO:0033036	Macromolecule localization	226	1988	2.41e-08	WASHC3,PLOD3,PLTP,ELAVL1,MLPH,FAM83D,FABP9,TM9SF4,LDLRAP1,SPIRE2,UNC93B1,AP3M2,PMPCA,TMED9,TIMM8B,GGA2,ZDHHC7,TINF2,KIF3B,TOMM34,STK4,NOL6,SEC23A,LMAN2L,SERPINA5,COPA,CHRDL1,YIF1A,SEC61A1,GRAMD1C,PRELID1,PLA2G4F,VPS39,PLIN2,RAB11FIP5,KPNB1,RB1,GPR68,ATG2A,ITGAL,GOT2,RAD21,RAB3C,UNC119B,MAPRE2,PEX19,BBS4,VPS37C,GOLGA7B,TOLLIP,ATP13A2,KLHL21,CDKN1A,TIMM22,RCC2,XKR8,NR5A1,PACS1,CORO7,PLEK,XPA,RAB18,…
GO:0048519	Negative regulation of biological process	416	4344	3.83e-08	GRK3,HIF1AN,SPINT2,NANOS3,PPP2CA,ELAVL1,CCN4,WFIKKN2,AQP1,PASK,IRX1,TAX1BP3,IL18R1,PRKCA,APLP1,SAMD4A,CDK13,UBQLN4,LRRK1,CYREN,KDM4A,PI16,CDC34,HAND1,TGFB1I1,EEF1E1,SLC16A2,ZDHHC7,SH3BP5L,KCTD10,TINF2,GNG4,WDR82,RHPN2,OPRD1,STK4,EAPP,CIRBP,RGS20,ZFP36L2,FOXK2,GNB5,EMILIN2,ITPRIP,SERPINA5,RGS16,BAHD1,CHRDL1,PHC2,WASL,SRGAP3,FOXO4,CELF4,CHEK2,GDF2,PRELID1,MVK,NRDE2,GPR132,CRK,EHMT2,TP73,FIG4,CAMSAP…
GO:0051179	Localization	396	4092	3.83e-08	GRK3,WASHC3,SLC25A20,SLC25A19,PLOD3,PLTP,ELAVL1,MLPH,FAM83D,FABP9,AQP1,TM9SF4,LDLRAP1,SPIRE2,UNC93B1,AP3M2,ELMO3,PMPCA,TMED9,SLC6A17,TIMM8B,CACNB1,GGA2,KCNJ10,SLC16A2,SCNN1A,ZDHHC7,TINF2,SLC35A2,TMEM63A,MFSD14B,KIF3B,TOMM34,STK4,NOL6,RIMS4,SLC12A9,HPX,SEC23A,LMAN2L,SERPINA5,STON1,SFXN2,COPA,CHRDL1,GOLGA5,WASL,GRIA2,YIF1A,SEC61A1,GRAMD1C,PRELID1,SLC31A2,PLA2G4F,VPS39,SLC41A1,RHCG,PLIN2,RAB11FIP5,L…
GO:0048518	Positive regulation of biological process	477	5195	7.30e-08	MAFG,HIF1AN,BMX,NANOS3,PPP2CA,PLTP,ELAVL1,FAM83D,CCN4,AQP1,TM9SF4,IL18R1,LDLRAP1,PRKCA,SPIRE2,TMED9,SAMD4A,CDK13,LRRK1,GID8,SIRT3,FZD1,ZCCHC3,MYO3A,HAND1,TGFB1I1,CASP9,EEF1E1,SP1,OPRD1,STK4,EAPP,CIRBP,ZFP36L2,CCDC117,HPX,FOXK2,LPAR3,EMILIN2,MAP3K11,MLXIP,MLYCD,RELL1,WASL,FOXO4,CELF4,CHEK2,GDF2,PRELID1,CDC25C,EPHB3,NRDE2,CLN6,CRK,PLIN2,TP73,PIK3R5,S1PR1,LOXL2,STAT6,RIPK1,BOLA-DOA,KLHL18,RB1,ERGIC3…
GO:0071705	Nitrogen compound transport	162	1323	7.30e-08	WASHC3,SLC25A20,SLC25A19,PLTP,ELAVL1,MLPH,AQP1,SPIRE2,UNC93B1,AP3M2,PMPCA,TMED9,SLC6A17,TIMM8B,GGA2,KCNJ10,SLC16A2,ZDHHC7,SLC35A2,KIF3B,TOMM34,STK4,NOL6,HPX,SEC23A,LMAN2L,SFXN2,COPA,YIF1A,SEC61A1,VPS39,RHCG,RAB11FIP5,KPNB1,GPR68,SLC17A7,SLC38A7,RAB3C,UNC119B,PEX19,BBS4,VPS37C,SLC35B2,GOLGA7B,ATP13A2,CDKN1A,TIMM22,CORO7,PLEK,RAB18,RAB12,TMED1,TMEM129,TNPO2,SNX33,RAB7B,PPT1,VIP,SLC25A29,EDNRA,IPO8,…
GO:0023051	Regulation of signaling	272	2642	2.15e-07	GRK3,HIF1AN,NANOS3,PPP2CA,FAM83D,CCN4,WFIKKN2,PASK,TAX1BP3,IL18R1,PRKCA,APLP1,CDK13,LRRK1,GID8,FANCA,CDC34,ZCCHC3,TGFB1I1,KCNJ10,EEF1E1,ZDHHC7,KCTD10,STK4,RGS20,HPX,LPAR3,ITPRIP,MAP3K11,RGS16,RELL1,CHRDL1,CELF4,GDF2,PRELID1,CRK,PIK3R5,ADGRG3,RIPK1,ERRFI1,RB1,GPR68,TM7SF3,MAPRE2,TNFRSF11A,RSPO3,IHH,ATF3,RAP1B,LOC507581,ING5,CORO7,MAPKAPK5,MAD2L1BP,KANK2,PLEK,XCL1,XRCC3,RIOK3,C8H9orf72,FGFR4,PIK3IP…
GO:0009987	Cellular process	1156	15080	8.96e-07	GRK3,WASHC3,HIF1AN,SPINT2,SLC25A20,SLC25A19,IL5RA,KRT6A,PLOD3,BMX,NANOS3,PPP2CA,POLR2H,KLHL13,PLTP,ELAVL1,MLPH,FAM83D,CCN4,WFIKKN2,AQP1,PASK,IRX1,CAPN6,TAX1BP3,TM9SF4,IL18R1,LDLRAP1,PRKCA,GNE,APLP1,SPIRE2,UNC93B1,SLAMF7,AP3M2,SULT1B1,ELMO3,PMPCA,TMED9,GPR156,SAMD4A,CDK13,UBQLN4,LRRK1,AAR2,AHCYL2,NCAN,CYREN,PRRC2C,GID8,FANCA,DSG3,SLC6A17,TIMM8B,PI4K2A,CACNB1,SIRT3,COX8B,KDM4A,CDC34,GZMM,FZD1,ZCCHC…
GO:0065007	Biological regulation	948	12011	4.07e-06	GRK3,MAFG,HIF1AN,SPINT2,IL5RA,PLOD3,BMX,ZNF212,NANOS3,PPP2CA,KLHL13,PLTP,ELAVL1,FAM83D,CCN4,WFIKKN2,AQP1,PASK,IRX1,CAPN6,TAX1BP3,ZNF280B,TM9SF4,IL18R1,LDLRAP1,PRKCA,APLP1,SPIRE2,UNC93B1,SULT1B1,TMED9,GPR156,SAMD4A,CDK13,UBQLN4,LRRK1,CYREN,GID8,FANCA,CACNB1,SIRT3,KDM4A,PI16,CDC34,FZD1,ZCCHC3,MYO3A,HAND1,TGFB1I1,KCNJ10,CASP9,EEF1E1,SLC16A2,SCNN1A,ZDHHC7,SH3BP5L,KCTD10,TINF2,MPZL1,ADH4,GNG4,WDR82,SP…
GO:0007275	Multicellular organism development	304	3178	8.74e-06	PHOSPHO1,MAFG,SPINT2,SLC25A20,PLOD3,CCN4,WFIKKN2,AQP1,IRX1,IL18R1,PRKCA,APLP1,CDK13,LRRK1,NCAN,PRRC2C,FANCA,SLC6A17,HAND1,TGFB1I1,KCNJ10,TNNI3,STK4,ZFP36L2,LPAR3,ASF1B,PDE1B,CHRDL1,CSGALNACT1,WASL,SEC61A1,CELF4,GDF2,EPHB3,LHX6,CRK,EHMT2,FIG4,S1PR1,CAMSAP1,LOXL2,ADGRG3,STAT6,GAP43,ERRFI1,RB1,GPR68,ATAT1,MYRF,SEMA6C,UNC119B,TNFRSF11A,RARG,BBS4,RSPO3,CDKN1A,AQP2,IHH,XKR8,NR5A1,WNT10A,VEGFD,KANK2,ZNF…
GO:0050793	Regulation of developmental process	199	1899	1.28e-05	MAFG,HIF1AN,PPP2CA,ELAVL1,CCN4,AQP1,PRKCA,CDK13,FANCA,PI16,TGFB1I1,SP1,STK4,ZFP36L2,LPAR3,EMILIN2,FOXO4,CELF4,GDF2,PRELID1,EPHB3,CRK,TP73,FIG4,S1PR1,CAMSAP1,LOXL2,STAT6,RIPK1,BOLA-DOA,ERRFI1,RB1,GPR68,ATAT1,MYRF,SEMA6C,RARG,BBS4,CDKN1A,IHH,RCC2,XKR8,NR5A1,WNT10A,MAPKAPK5,VEGFD,ZNF683,IL1A,ANKRD54,ANGPT2,EIF6,S1PR3,SIK1,OPALIN,PLA2G3,AGO1,NKD1,LDLR,PTK7,RAB7B,FAM210B,DMPK,CLEC4G,HTR2A,BOC,AMIGO1,M…
GO:0045184	Establishment of protein localization	122	1020	1.77e-05	WASHC3,ELAVL1,MLPH,SPIRE2,UNC93B1,AP3M2,PMPCA,TMED9,TIMM8B,GGA2,ZDHHC7,KIF3B,TOMM34,STK4,SEC23A,LMAN2L,COPA,YIF1A,SEC61A1,VPS39,RAB11FIP5,KPNB1,GPR68,RAB3C,UNC119B,PEX19,BBS4,VPS37C,GOLGA7B,CDKN1A,TIMM22,RCC2,CORO7,PLEK,RAB18,RAB12,TMED1,TMEM129,TNPO2,SNX33,ZNF827,RAB7B,PPT1,VIP,EDNRA,IPO8,RAB5B,SORL1,GLE1,GCC2,NFKBIA,YWHAB,VPS26A,COG3,TRARG1,SEC61A2,PEX12,GRPEL2,VIPAS39,PRKCE,RAMP3,NGFR,E2F3,SAR…
GO:0065009	Regulation of molecular function	250	2541	2.20e-05	SPINT2,PPP2CA,WFIKKN2,AQP1,TAX1BP3,IL18R1,LDLRAP1,FANCA,CACNB1,SIRT3,PI16,FZD1,HAND1,CASP9,SH3BP5L,STK4,SEC23A,GNB5,ITPRIP,SERPINA5,MAP3K11,RGS16,CCNL2,PRELID1,EPHB3,CRK,PIK3R5,ADGRG3,RIPK1,ERRFI1,RB1,STAC,PPP2R5B,ENSA,MAPRE2,PEX19,TNFRSF11A,BBS4,ITIH1,AZIN1,ATP13A2,CDKN1A,RCC2,MAPKAPK5,GINS3,PLEK,PPP4R1,TACO1,XCL1,C8H9orf72,IL1A,FGFR4,PPP1R3B,PIK3IP1,ANKRD54,EBF2,NDUFA4,TRIM68,RGP1,SIK1,SPAG8,WD…
GO:0002682	Regulation of immune system process	132	1158	5.25e-05	BMX,IL18R1,PRKCA,UNC93B1,FANCA,ZCCHC3,ZFP36L2,HPX,WASL,PRELID1,CRK,STAT6,RIPK1,BOLA-DOA,RB1,GPR68,RARG,AHR,CDKN1A,IHH,VEGFD,ZNF683,SH2B2,XCL1,RIOK3,IL1A,ANKRD54,EIF6,TYK2,TIGIT,PLA2G3,LDLR,LAX1,RAB7B,FAM210B,HFE,CLEC4G,CD96,CD27,TOB2,PRKD2,BPIFB1,C9,SFPQ,MAPKAPK3,NFKBIA,SLAMF8,GFI1,WDFY1,PRKDC,ORM1,KITLG,LOXL3,INPPL1,ZMIZ1,HABP2,CD276,PIGR,ZNFX1,PRKCE,CNN2,MUL1,PELI1,LAT,ERBB2,CLEC6A,VAMP8,GLI3,S…
GO:0046777	Protein autophosphorylation	33	152	5.25e-05	BMX,PASK,MYO3A,STK4,MAP3K11,CHEK2,EPHB3,RIPK1,ATP13A2,MAPKAPK5,FGFR4,SIK1,PRKD2,MAPKAPK3,MKNK2,NEK6,MKNK1,SIK2,ERBB2,PINK1,MAK,EPHA8,ABL1,DAPK1,LMTK2,PRKACA,STK10,MARK3,PDGFRA,EGFR,EPHA1,CAMK2A,MAP4K1
GO:0051239	Regulation of multicellular organismal process	206	2039	6.37e-05	MAFG,IL5RA,PPP2CA,ELAVL1,CCN4,AQP1,PASK,IL18R1,LDLRAP1,PRKCA,FANCA,PI16,ZCCHC3,TGFB1I1,SP1,STK4,ZFP36L2,LPAR3,EMILIN2,FOXO4,CELF4,GDF2,PRELID1,EPHB3,TP73,FIG4,S1PR1,LOXL2,STAT6,RIPK1,BOLA-DOA,ERRFI1,RB1,GPR68,MYRF,SEMA6C,MAPRE2,TNFRSF11A,RARG,BBS4,KCNJ2,ARSB,IHH,NR5A1,VEGFD,ZNF683,RIOK3,IL1A,ANKRD54,EBF2,ANGPT2,KCNN2,EIF6,S1PR3,TYK2,TIGIT,PLA2G3,AGO1,LDLR,RAB7B,FAM210B,HFE,POLR3A,HOMER1,PBX3,DMPK…
GO:1901700	Response to oxygen-containing compound	113	959	8.49e-05	AQP1,APLP1,CACNB1,CASP9,ZDHHC7,ADH4,GNB5,ZNF106,FOXO4,GRAMD1C,EHMT2,STAT6,RIPK1,RB1,GOT2,TNFRSF11A,RARG,AHR,AQP2,RAP1B,MLXIPL,SH2B2,CPEB4,CPEB3,IL1A,RAB12,EIF6,TYK2,SCNN1B,LDLR,PTK7,RDH12,FAM210B,HOMER1,HTR2A,EDNRA,SCARB1,TBX2,CD96,PTGIR,P2RX5,MAPKAPK3,NFKBIA,GFI1,PRKDC,CASTOR1,INPPL1,SLC39A14,P2RX6,EDEM3,MMP2,TRARG1,AQP8,CACNA2D1,PRKCE,GNAI2,RAMP3,PELI1,NGFR,ADPRHL2,CCDC186,TNFRSF1B,STAT5A,ZFP36…
GO:0008152	Metabolic process	630	7654	9.40e-05	GRK3,HIF1AN,PLOD3,BMX,PPP2CA,POLR2H,KLHL13,PLTP,PASK,LDLRAP1,PRKCA,ADAMDEC1,GNE,APLP1,SULT1B1,PMPCA,SAMD4A,CDK13,UBQLN4,LRRK1,AAR2,AHCYL2,CYREN,GID8,FANCA,PI4K2A,SIRT3,COX8B,PLOD1,KDM4A,CDC34,GZMM,MYO3A,TMCC2,TGFB1I1,WDR18,ALG2,CASP9,EEF1E1,SLC16A2,ZDHHC7,PFKP,KCTD10,TINF2,ADH4,WDR82,FBXL7,STK4,NOL6,SACM1L,ZFP36L2,HPX,SETD7,LOC780933,FOXK2,TKT,LPAR3,RPL7L1,UBE2D4,DTX4,MAP3K11,TSR1,MLYCD,APMAP,NDU…
GO:0048585	Negative regulation of response to stimulus	139	1263	0.00011	GRK3,HIF1AN,NANOS3,PPP2CA,WFIKKN2,TAX1BP3,APLP1,UBQLN4,CYREN,CDC34,TGFB1I1,KCTD10,STK4,RGS20,ITPRIP,RGS16,CHRDL1,CELF4,PRELID1,MVK,CRK,ADGRG3,STAT6,RIPK1,ERRFI1,RB1,SEMA6C,BBS4,AHR,ATF3,MAPKAPK5,MAD2L1BP,KANK2,PLEK,RIOK3,PIK3IP1,ANGPT2,STK38,NKD1,LDLR,LAX1,RAB7B,HFE,CLEC4G,CHMP6,MLLT3,CD96,PTGIR,SORL1,OTUB2,MCL1,TMEM127,BPIFB1,ARAP3,RNF157,NFKBIA,YWHAB,PIP4K2A,CASTOR1,LOXL3,INPPL1,ZNF366,MUL1,NGF…
GO:0032879	Regulation of localization	166	1587	0.00014	PLTP,AQP1,PASK,TAX1BP3,TM9SF4,LDLRAP1,CACNB1,KCNJ10,ZDHHC7,GNB5,STON1,WASL,PRELID1,SLC31A2,NRDE2,PLIN2,RIPK1,GNB2,RB1,ERGIC3,STAC,GPR68,TM7SF3,RAB3C,TNFRSF11A,AZIN1,LMAN2,KCNJ2,ATP13A2,RAP1B,CEP135,TACO1,IL1A,RAB12,NDUFA4,TRIM68,MLLT6,PLA2G3,SNX33,TSPAN13,DKC1,HFE,HOMER1,DMPK,PPT1,SCN4B,VIP,HTR2A,BIRC5,BAG3,EDNRA,AMIGO1,RAB5B,SYT17,SCARB1,SORL1,ABCA3,KCNAB3,KCNA2,GCC2,NFKBIA,MIEF1,FITM2,AZIN2,CAC…
GO:0046907	Intracellular transport	131	1182	0.00016	SLC25A20,ELAVL1,MLPH,LDLRAP1,SPIRE2,UNC93B1,AP3M2,PMPCA,TMED9,GGA2,ZDHHC7,KIF3B,TOMM34,STK4,NOL6,SEC23A,LMAN2L,COPA,YIF1A,SEC61A1,GRAMD1C,VPS39,KPNB1,ERGIC3,RAB3C,PEX19,LMAN2,VPS37C,GOLGA7B,ATP13A2,CDKN1A,TIMM22,TMEM87A,CORO7,RAB18,ANKRD54,TMED1,TMEM129,EIF6,RGP1,WDR81,TNPO2,SNX33,LDLR,RAB7B,CHMP6,IPO8,RAB5B,HHEX,DOP1B,SORL1,GLE1,FYCO1,GCC2,RNF157,SFPQ,POLDIP3,NFKBIA,YWHAB,VPS26A,COG3,PIP4K2A,NRB…
GO:0016192	Vesicle-mediated transport	126	1132	0.00021	GRK3,WASHC3,TM9SF4,LDLRAP1,SPIRE2,AP3M2,ELMO3,TMED9,GGA2,KIF3B,RIMS4,SEC23A,LMAN2L,STON1,COPA,GOLGA5,YIF1A,VPS39,RAB11FIP5,LOXL2,ERGIC3,SLC17A7,ITGAL,RAB3C,LMAN2,ATP13A2,XKR8,TMEM87A,CORO7,PLEK,RAB18,C8H9orf72,RAB12,TMED1,RGP1,WDR81,STARD3,PLA2G3,TBC1D2B,SNX33,LDLR,RAB7B,PPT1,CHMP6,RAB5B,SYT17,SCARB1,DOP1B,SORL1,FYCO1,GCC2,SCRN1,RNF157,MAPKAPK3,VPS26A,COG3,PIP4K2A,NRBP1,LOXL3,SYNGR2,INPPL1,FUZ,TR…
GO:0019222	Regulation of metabolic process	498	5894	0.00021	MAFG,HIF1AN,SPINT2,IL5RA,ZNF212,NANOS3,PPP2CA,ELAVL1,FAM83D,CCN4,WFIKKN2,AQP1,PASK,IRX1,ZNF280B,IL18R1,APLP1,SPIRE2,SAMD4A,CDK13,UBQLN4,LRRK1,CYREN,FANCA,KDM4A,PI16,FZD1,ZCCHC3,HAND1,TGFB1I1,CASP9,EEF1E1,ZDHHC7,SH3BP5L,TINF2,WDR82,SP1,OPRD1,STK4,EAPP,CIRBP,ZFP36L2,CCDC117,HPX,ZKSCAN4,SETD7,FOXK2,LPAR3,SERPINA5,MAP3K11,MLXIP,MLYCD,PDE1B,BAHD1,PHC2,WASL,CCNL2,FOXO4,CELF4,CHEK2,GDF2,PRELID1,EPHB3,NR…
GO:0044093	Positive regulation of molecular function	135	1238	0.00022	PPP2CA,TAX1BP3,IL18R1,SIRT3,FZD1,CASP9,STK4,GNB5,MAP3K11,RGS16,PRELID1,EPHB3,CRK,PIK3R5,RIPK1,RB1,STAC,MAPRE2,TNFRSF11A,CDKN1A,RCC2,MAPKAPK5,GINS3,PLEK,XCL1,C8H9orf72,FGFR4,EBF2,NDUFA4,TRIM68,RGP1,SPAG8,TBC1D2B,RNF220,RAB7B,DKC1,HFE,HTR2A,EDNRA,SCARB1,SORL1,RUNDC1,PRKD2,ARAP3,YWHAB,GINS4,KITLG,CCL22,TELO2,TBC1D2,AZIN2,ARHGEF7,MUL1,NGFR,LAT,ARC,NTSR1,ERBB2,PINK1,RCN3,RAPGEF5,EPHA8,SFRP1,BID,FCER2,…
GO:0051128	Regulation of cellular component organization	184	1833	0.00032	CAPN6,LDLRAP1,TMED9,UBQLN4,PI16,MYO3A,TINF2,GNG4,RHPN2,OPRD1,CIRBP,LPAR3,STON1,WASL,GDF2,PRELID1,EPHB3,CRK,EHMT2,CAMSAP1,GAP43,RB1,ATAT1,ATG2A,SEMA6C,RAD21,MAPRE2,BBS4,ATP13A2,CDKN1A,RCC2,RAP1B,FEZ2,MAPKAPK5,CEP135,MAD2L1BP,PLEK,XRCC3,RIOK3,C8H9orf72,IL1A,FGFR4,TUBB4A,PLA2G3,SNX33,LDLR,AFAP1,COLGALT1,ZNF827,PTK7,DKC1,HFE,HOMER1,DMPK,PPT1,CEP97,BIRC5,CHFR,CHMP6,AMIGO1,MLLT3,RAB5B,SYT17,SORL1,ABCA3…
GO:0048869	Cellular developmental process	253	2694	0.00034	SPINT2,KRT6A,PLOD3,NANOS3,FAM83D,CCN4,WFIKKN2,IRX1,IL18R1,APLP1,SULT1B1,LRRK1,PRRC2C,FZD1,HAND1,TGFB1I1,KCNJ10,ZDHHC7,STK4,ZFP36L2,LPAR3,PDE1B,CHRDL1,WASL,FOXO4,GDF2,EPHB3,LHX6,CRK,EHMT2,FIG4,CAMSAP1,LOXL2,ADGRG3,STAT6,GAP43,RB1,GPR68,ATAT1,MYRF,SEMA6C,TNFRSF11A,RARG,BBS4,DRC7,TOLLIP,IHH,ATF3,RAP1B,NR5A1,WNT10A,VEGFD,ZNF683,PLEK,SH2B2,DNASE1L2,C8H9orf72,IL1A,EBF2,ANGPT2,SIK1,TYK2,PLA2G3,FOXA3,RNF…
GO:0010033	Response to organic substance	195	1981	0.00044	IL5RA,WFIKKN2,AQP1,IL18R1,LDLRAP1,PRKCA,APLP1,CACNB1,CDC34,ZCCHC3,CASP9,EEF1E1,SCNN1A,ZDHHC7,PFKP,ADH4,ZFP36L2,HPX,GNB5,ZNF106,PDE1B,CHRDL1,FOXO4,GRAMD1C,GDF2,PLA2G4F,EHMT2,STAT6,RIPK1,RB1,TM7SF3,GOT2,TNFRSF11A,RARG,BBS4,AHR,TOLLIP,ATF3,RAP1B,NR5A1,MLXIPL,WNT10A,VEGFD,SH2B2,XCL1,CPEB4,CPEB3,RIOK3,IL1A,RAB12,FGFR4,TMEM129,EIF6,TYK2,SCNN1B,LDLR,PTK7,RAB7B,RDH12,FAM210B,HFE,HOMER1,HTR2A,PRKCG,BAG3,E…
GO:1902531	Regulation of intracellular signal transduction	139	1309	0.00047	PPP2CA,FAM83D,IL18R1,PRKCA,LRRK1,CDC34,ZCCHC3,EEF1E1,KCTD10,STK4,LPAR3,MAP3K11,RELL1,CRK,PIK3R5,ADGRG3,RIPK1,MAPRE2,TNFRSF11A,ATF3,CORO7,MAPKAPK5,MAD2L1BP,KANK2,XCL1,XRCC3,RIOK3,C8H9orf72,FGFR4,PIK3IP1,ANKRD54,TRIM68,STK38,VWF,LAX1,HTR2A,GRM4,SORL1,CD27,MCL1,LTBR,PRKD2,TMEM127,ARAP3,GPR35,RNF157,SFPQ,KITLG,CCL22,CASTOR1,DDX5,TELO2,PRKCE,RAMP3,MUL1,PELI1,ERBB2,PINK1,CYTH4,RCN3,CLEC6A,EPHA8,SFRP1,A…
GO:0036211	Protein modification process	234	2482	0.00062	GRK3,HIF1AN,PLOD3,BMX,PPP2CA,KLHL13,PASK,PRKCA,CDK13,LRRK1,FANCA,SIRT3,PLOD1,KDM4A,CDC34,MYO3A,ALG2,ZDHHC7,KCTD10,WDR82,FBXL7,STK4,HPX,SETD7,UBE2D4,DTX4,MAP3K11,NDUFAF5,CHEK2,GDF2,CDC25C,EPHB3,EHMT2,SPOP,LOXL2,RIPK1,KLHL18,CDC14A,ATAT1,PPP2R5B,FOLH1B,GOLGA7B,ATP13A2,KLHL21,ASB6,UBLCP1,ING5,MAPKAPK5,TAF5,PPP4R1,PGP,RIOK3,FGFR4,MAP2K7,POMT1,TMEM129,TRIM68,SIK1,MLLT6,TYK2,FICD,STK38,WIPI2,RNF220,MAE…
GO:0030097	Hemopoiesis	68	521	0.00067	CCN4,IL18R1,CDK13,LRRK1,PRRC2C,STK4,ZFP36L2,PDE1B,ADGRG3,STAT6,RB1,GPR68,TNFRSF11A,ZNF683,PLEK,MAEA,CLEC4G,MLLT3,WNT2B,TOB2,LTBR,LIG4,FASN,ZNF784,GFI1,KITLG,PIP4K2A,MKNK2,GON4L,ARHGEF7,CNN2,ERBB2,PATZ1,PINK1,SELPLG,GLI3,SHB,STAT5A,ZFP36L1,EPB42,TNFSF8,SFRP1,OGT,KLF1,WNT3A,TGFBR2,VEGFA,ZBTB24,CCR9,RBM47,CSF1,SGPL1,BATF3,BMI1,ABL1,BVES,TMOD3,TMEM190,ADA,GATA3,ASXL1,SFXN1,PDGFRA,DHTKD1,ARMC6,PML,CCR…
GO:0030155	Regulation of cell adhesion	75	598	0.00077	SPINT2,PRKCA,STK4,EMILIN2,EPHB3,CRK,S1PR1,BOLA-DOA,IHH,RCC2,UTRN,IL1A,ANGPT2,TYK2,TIGIT,LAX1,HFE,CLEC4G,COL8A1,CD27,PRKD2,KITLG,LOXL3,RND1,ZMIZ1,PRKCE,PELI1,PIEZO1,ERBB2,PLXNA1,SPOCK2,GLI3,SHB,STAT5A,EPHA8,SFRP1,NOTCH4,WNT3A,CD44,EPB41L5,ROCK1,TGFBR2,BOLA-DOB,VEGFA,ADGRG1,TNFSF18,CSF1,BMI1,ABL1,MAD1L1,DLG5,FLOT2,GREM1,LDB1,LIMCH1,GPAM,PTK2,TRIOBP,ADA,STX3,CXCL12,VSIR,RREB1,GATA3,PLA2G2F,PRLR,PML,…
GO:0007166	Cell surface receptor signaling pathway	174	1748	0.00079	IL5RA,BMX,WFIKKN2,TAX1BP3,IL18R1,GID8,FZD1,TGFB1I1,STK4,HPX,ITPRIP,DTX4,ZNF106,STON1,CHRDL1,GRIA2,FOXO4,CELF4,GDF2,EPHB3,HBP1,CRK,FAM83A,ADGRG3,STAT6,RIPK1,RB1,ITGAL,SEMA6C,TNFRSF11A,BBS4,RSPO3,TOLLIP,IHH,RCC2,WNT10A,VEGFD,PLEK,SH2B2,XCL1,IL1A,FGFR4,ANGPT2,S1PR3,GLI2,TYK2,GMDS,NKD1,LAX1,PTK7,HFE,HOMER1,GRM4,BAG3,EDNRA,ITGB5,BOC,SCARB1,TBX2,WNT2B,CD27,MCL1,P2RX5,CPNE3,PRKD2,NFKBIA,CHRNA4,EFEMP1,KI…
GO:0045595	Regulation of cell differentiation	125	1164	0.00083	MAFG,HIF1AN,PPP2CA,CCN4,PRKCA,CDK13,FANCA,PI16,TGFB1I1,STK4,ZFP36L2,LPAR3,FOXO4,GDF2,PRELID1,CRK,TP73,LOXL2,RIPK1,BOLA-DOA,ERRFI1,RB1,GPR68,ATAT1,SEMA6C,RARG,IHH,RCC2,XKR8,ZNF683,ANKRD54,EIF6,S1PR3,SIK1,OPALIN,PLA2G3,LDLR,RAB7B,FAM210B,DMPK,CLEC4G,HTR2A,BOC,SORL1,CD27,TOB2,LIG4,ISL2,NFKBIA,SLAMF8,EFEMP1,KITLG,DPYSL5,LOXL3,ZMIZ1,NUMBL,HMG20A,PIEZO1,MAFF,LMOD3,ERBB2,PLXNA1,GLI3,SHB,HLTF,TNFRSF1B,ST…
GO:2000026	Regulation of multicellular organismal development	114	1036	0.00083	MAFG,CCN4,AQP1,PRKCA,FANCA,PI16,SP1,ZFP36L2,LPAR3,EMILIN2,FOXO4,GDF2,PRELID1,EPHB3,TP73,FIG4,S1PR1,LOXL2,RIPK1,BOLA-DOA,ERRFI1,RB1,GPR68,MYRF,SEMA6C,RARG,IHH,NR5A1,VEGFD,ZNF683,IL1A,ANKRD54,ANGPT2,EIF6,S1PR3,PLA2G3,AGO1,LDLR,RAB7B,FAM210B,CLEC4G,AMIGO1,TBX2,WNT2B,YEATS2,SORL1,CD27,TOB2,PRKD2,LIG4,NFKBIA,SLAMF8,EFEMP1,KITLG,DPYSL5,LOXL3,ZMIZ1,NUMBL,NGFR,MAFF,CFL1,ERBB2,PLXNA1,GLI3,SHB,HLTF,TNFRSF1…
GO:0016043	Cellular component organization	414	4857	0.00096	WASHC3,SPINT2,KRT6A,PLOD3,PLTP,ELAVL1,AQP1,CAPN6,TM9SF4,PRKCA,APLP1,SPIRE2,ELMO3,PMPCA,TMED9,AAR2,PRRC2C,FANCA,PI4K2A,CACNB1,KDM4A,MYO3A,KCNJ10,TNNI3,KCTD10,TINF2,KIF3B,TOMM34,STK4,CIRBP,SLC12A9,SETD7,DNAJB13,SEC23A,LPAR3,LMAN2L,ASF1B,STON1,NDUFAF5,BAHD1,CHRDL1,GOLGA5,CSGALNACT1,WASL,NCKAP5L,SEC61A1,CELF4,CHEK2,GRAMD1C,PRELID1,VPS39,EPHB3,CLN6,CRK,EHMT2,PLIN2,TP73,FIG4,S1PR1,CAMSAP1,LOXL2,VMA21,R…
GO:0016310	Phosphorylation	99	869	0.00096	GRK3,BMX,PASK,PRKCA,GNE,CDK13,LRRK1,PI4K2A,MYO3A,PFKP,STK4,HPX,FOXK2,MAP3K11,CHEK2,GDF2,MVK,EPHB3,RIPK1,PI4KB,TOLLIP,ATP13A2,MAPKAPK5,TAF5,RIOK3,FGFR4,MAP2K7,SIK1,TYK2,STK38,PTK7,DMPK,PRKAG3,HTR2A,PRKCG,BIRC5,EDNRA,PRKD2,MAPKAPK3,PRKDC,EFEMP1,KITLG,PIP4K2A,MKNK2,GK5,ITPKC,NEK6,MKNK1,SIK2,PRKCE,TSSK3,ERBB2,PINK1,PLXNA1,MAK,H3F3B,EPHA8,PDK4,STK38L,AURKA,GDF6,PRKACB,AK7,NTRK2,ROR2,ROCK1,TGFBR2,TTBK1…
GO:0006796	Phosphate-containing compound metabolic process	164	1643	0.0012	GRK3,BMX,PPP2CA,PASK,PRKCA,GNE,SULT1B1,CDK13,LRRK1,PI4K2A,MYO3A,PFKP,STK4,SACM1L,HPX,FOXK2,TKT,MAP3K11,MLYCD,CHEK2,GDF2,PLA2G4F,MVK,CDC25C,EPHB3,MOCS2,FIG4,RIPK1,ATP5PB,CDC14A,PPP2R5B,PI4KB,TOLLIP,ATP13A2,UBLCP1,INPP5A,GART,MAPKAPK5,PLEK,TAF5,PPP4R1,PGP,RIOK3,MOCS1,FGFR4,MAP2K7,PDE5A,SIK1,TYK2,STK38,PLA2G3,PTK7,PIGS,DMPK,PRKAG3,HTR2A,PGD,PRKCG,BIRC5,EDNRA,UMPS,ABCA3,PRKD2,MAPKAPK3,PIGN,PRKDC,EFEM…
GO:1903706	Regulation of hemopoiesis	43	282	0.0014	PRKCA,FANCA,ZFP36L2,PRELID1,RIPK1,BOLA-DOA,RB1,GPR68,RARG,IHH,ZNF683,ANKRD54,EIF6,PLA2G3,RAB7B,FAM210B,CLEC4G,CD27,TOB2,NFKBIA,SLAMF8,KITLG,LOXL3,ZMIZ1,ERBB2,GLI3,SHB,STAT5A,ZFP36L1,SFRP1,TGFBR2,CSF1,ABL1,IL34,LEO1,RNF41,LDB1,FBXW7,FBN1,ADA,VSIR,GATA3,TESC
GO:0031325	Positive regulation of cellular metabolic process	239	2591	0.0015	MAFG,NANOS3,PPP2CA,ELAVL1,SPIRE2,SAMD4A,CDK13,LRRK1,FZD1,HAND1,TGFB1I1,EEF1E1,SP1,OPRD1,STK4,EAPP,CIRBP,ZFP36L2,CCDC117,HPX,FOXK2,MAP3K11,MLXIP,MLYCD,WASL,FOXO4,CELF4,CHEK2,GDF2,PRELID1,EPHB3,TP73,PIK3R5,STAT6,RIPK1,RB1,MYRF,ATG2A,ELL2,TNFRSF11A,RARG,AHR,CDKN1A,IHH,ATF3,NR5A1,ING5,MLXIPL,MAPKAPK5,GINS3,EDRF1,VEGFD,PLEK,TAF5,CPEB3,C8H9orf72,IL1A,FGFR4,EBF2,EIF6,TRIM68,SPAG8,MLLT6,PLA2G3,FOXA3,CNBP…
GO:0035556	Intracellular signal transduction	127	1216	0.0019	BMX,AQP1,PASK,TAX1BP3,IL18R1,PRKCA,LRRK1,CASP9,SH3BP5L,STK4,ZFP36L2,MAP3K11,FOXO4,CHEK2,CTNNAL1,TP73,RIPK1,KPNB1,RB1,PI4KB,AHR,CDKN1A,RAP1B,ASB6,INPP5A,MAPKAPK5,PLEK,SH2B2,RAB12,SIK1,TYK2,STK38,LAX1,DMPK,CAP1,HTR2A,PRKCG,BIRC5,EDNRA,CHFR,MCL1,RAB40B,PRKD2,PLEK2,MAPKAPK3,NFKBIA,PRKDC,KITLG,MKNK2,NRBP1,DDX5,RND1,ASB13,SPATA13,MKNK1,SIK2,PRKCE,TSSK3,NGFR,LAT,ERBB2,PINK1,ASB10,RAPGEF5,MAK,TNFRSF1B,ZF…
GO:0042592	Homeostatic process	119	1121	0.0019	CCN4,AQP1,PASK,TM9SF4,LDLRAP1,LRRK1,KCNJ10,SCNN1A,SLC12A9,HPX,FOXK2,SLC31A2,SLC41A1,RHCG,CLN6,RB1,TNFRSF11A,ATP6V1F,BBS4,ATP13A2,AQP2,IHH,XKR8,MLXIPL,SH2B2,IL1A,MLLT6,CNNM1,FOXA3,SCNN1B,LDLR,MAEA,HFE,HOMER1,DMPK,PPT1,HTR2A,BAG3,EDNRA,TXNRD1,SLC12A5,SCARB1,ABCA3,KITLG,COMMD9,SLC39A14,SCARA5,FITM2,AQP7,ABCD1,ORMDL2,NGFR,SAR1B,LAT,DDB1,SLC4A9,CCDC186,RCN3,NCDN,MAK,STAT5A,ALOXE3,EPB42,PDK4,SLC2A1,KLF…
GO:0048513	Animal organ development	226	2441	0.0021	PHOSPHO1,SPINT2,KRT6A,PLOD3,FAM83D,CCN4,AQP1,IRX1,IL18R1,APLP1,CDK13,LRRK1,PRRC2C,FANCA,SLC6A17,HAND1,TNNI3,STK4,ZFP36L2,PDE1B,CHRDL1,CSGALNACT1,SEC61A1,EPHB3,LHX6,CRK,S1PR1,LOXL2,ADGRG3,STAT6,ERRFI1,RB1,GPR68,ATAT1,SEMA6C,TNFRSF11A,RARG,BBS4,RSPO3,CDKN1A,AQP2,IHH,ATF3,JPH1,NR5A1,WNT10A,KANK2,ZNF683,PLEK,RAB18,DNASE1L2,MIGA2,EBF2,RTCB,SIK1,ARNT2,MAEA,PTK7,HOMER1,PBX3,PPT1,CLEC4G,COL8A1,EDNRA,TTC2…
GO:0018105	Peptidyl-serine phosphorylation	31	177	0.0022	PRKCA,MYO3A,STK4,CHEK2,RIPK1,MAPKAPK5,STK38,PRKCG,PRKD2,MAPKAPK3,PRKDC,MKNK2,NEK6,MKNK1,PRKCE,PINK1,H3F3B,STK38L,AURKA,NTRK2,ROCK1,TGFBR2,TTBK1,PKN3,MAPK9,LMTK2,PRKACA,CAB39,MARK3,CDC7,MAP4K1
GO:0018193	Peptidyl-amino acid modification	92	814	0.0022	HIF1AN,PLOD3,BMX,PRKCA,LRRK1,SIRT3,PLOD1,MYO3A,ZDHHC7,WDR82,STK4,HPX,SETD7,NDUFAF5,CHEK2,EPHB3,EHMT2,LOXL2,RIPK1,ATAT1,FOLH1B,GOLGA7B,ATP13A2,ING5,MAPKAPK5,TAF5,FGFR4,MLLT6,TYK2,STK38,DMPK,HTR2A,PRKCG,YEATS2,PRKD2,RBBP5,MAPKAPK3,PRKDC,EFEMP1,KITLG,MKNK2,SETBP1,TTLL4,LOXL3,NEK6,MKNK1,EP400,VIPAS39,PRKCE,MUL1,GGCX,ERBB2,PINK1,SPOCK2,H3F3B,EPHA8,MSL1,STK38L,AURKA,OGT,KANSL2,TAF5L,NTRK2,ROR2,ROCK1,MA…
GO:0010941	Regulation of cell death	125	1206	0.0028	NANOS3,CCN4,AQP1,PRKCA,CASP9,EEF1E1,STK4,EMILIN2,ITPRIP,MAP3K11,PRELID1,RIPK1,TM7SF3,RARG,CDKN1A,ATF3,ING5,KANK2,SIK1,PLA2G3,MAEA,PPT1,VIP,PRKCG,BIRC5,BAG3,CHMP6,SORL1,DUS2,CD27,LANCL1,MCL1,B4GALT1,LTBR,ANKRD13C,PRKD2,NES,LIG4,SFPQ,PRKDC,KITLG,ITM2C,SPATA2,ATG9A,RAMP3,PELI1,NGFR,E2F3,PELI3,DDB1,ADPRHL2,NTSR1,PINK1,GLI3,TNFRSF1B,STAT5A,ZFP36L1,PDK4,NFATC4,CXCL10,SFRP1,BID,SIAH2,AURKA,FCER2,TMBIM6,…
GO:0065008	Regulation of biological quality	263	2949	0.0041	PLOD3,NANOS3,ELAVL1,CCN4,AQP1,PASK,TM9SF4,IL18R1,LDLRAP1,SULT1B1,SAMD4A,LRRK1,MYO3A,KCNJ10,SLC16A2,SCNN1A,ADH4,OPRD1,STK4,RIMS4,SLC12A9,ZFP36L2,HPX,FOXK2,LPAR3,EMILIN2,COPA,PDE1B,CHRDL1,CELF4,CHEK2,PRELID1,SLC31A2,EPHB3,SLC41A1,RHCG,CLN6,S1PR1,STAT6,RB1,GPR68,TM7SF3,SLC17A7,SEMA6C,PEX19,TNFRSF11A,ATP6V1F,BBS4,ALDH8A1,KCNJ2,ATP13A2,AQP2,IHH,XKR8,RAP1B,NR5A1,MLXIPL,PLEK,SH2B2,CPEB3,IL1A,VARS2,EBF2,…
GO:0050865	Regulation of cell activation	62	498	0.0042	PRKCA,FANCA,ZFP36L2,EMILIN2,PRELID1,STAT6,BOLA-DOA,AHR,CDKN1A,IHH,ZNF683,PLEK,IL1A,TYK2,TIGIT,PLA2G3,LDLR,LAX1,HFE,CLEC4G,CD27,SLAMF8,KITLG,LOXL3,ZMIZ1,PELI1,LAT,ERBB2,VAMP8,GLI3,SHB,TNFRSF1B,STAT5A,ZFP36L1,SFRP1,BID,SIT1,WNT3A,TGFBR2,BOLA-DOB,TTBK1,TNFSF18,RHBDD3,BMI1,ABL1,IL10,MAD1L1,DLG5,FLOT2,RNF41,GPAM,NR1D1,CD38,ADA,CST7,VSIR,GATA3,PDGFRA,PLA2G2F,TYROBP,CCR7,CD22
GO:0006886	Intracellular protein transport	71	600	0.0050	ELAVL1,MLPH,UNC93B1,AP3M2,PMPCA,TMED9,GGA2,ZDHHC7,TOMM34,STK4,SEC23A,COPA,SEC61A1,VPS39,KPNB1,RAB3C,PEX19,VPS37C,GOLGA7B,CDKN1A,TIMM22,RAB18,TMED1,TMEM129,TNPO2,SNX33,IPO8,RAB5B,SORL1,GCC2,NFKBIA,YWHAB,VPS26A,COG3,TRARG1,SEC61A2,PEX12,GRPEL2,VIPAS39,RAMP3,NGFR,E2F3,SAR1B,AP3M1,GLI3,BID,SEC16A,EXOC6B,FAF2,ZFAND2A,ING1,ARFIP1,MON1B,AP2A2,PRKACA,SYNDIG1,KIF13A,IPO4,GRIPAP1,FBXW7,AP4B1,STX3,RPH3AL,AP…
GO:0070663	Regulation of leukocyte proliferation	32	200	0.0063	STAT6,AHR,CDKN1A,IHH,IL1A,TYK2,CLEC4G,HHEX,KITLG,CNN2,PELI1,ERBB2,TNFRSF1B,STAT5A,BID,WNT3A,TGFBR2,TNFSF18,CSF1,BMI1,IL34,IL10,MAD1L1,DLG5,GREM1,GPAM,CD38,ADA,VSIR,PLA2G2F,TYROBP,CD22
GO:0042127	Regulation of cell population proliferation	121	1194	0.0079	MAFG,AQP1,TAX1BP3,LDLRAP1,PRKCA,GID8,FANCA,EEF1E1,SLC16A2,TINF2,SP1,STK4,EAPP,CCDC117,FOXO4,GDF2,TP73,S1PR1,STAT6,RB1,RARG,AHR,CDKN1A,IHH,ING5,MLXIPL,VEGFD,KANK2,IL1A,FGFR4,TYK2,PODN,VIP,CLEC4G,BIRC5,HHEX,TBX2,PTGIR,TOB2,B4GALT1,PRKD2,TMEM127,LIG4,NFKBIA,PRKDC,KITLG,INPPL1,MMP2,ZMIZ1,GNAI2,CNN2,PELI1,NGFR,E2F3,ERBB2,TES,FOSL2,GLI3,TNFRSF1B,STAT5A,ZFP36L1,CXCL10,SFRP1,BID,WNT3A,PAX2,TGFBR2,VEGFA,A…
GO:0048878	Chemical homeostasis	82	736	0.0079	CCN4,AQP1,TM9SF4,LDLRAP1,KCNJ10,SCNN1A,SLC12A9,HPX,FOXK2,SLC31A2,SLC41A1,RHCG,CLN6,ATP6V1F,ATP13A2,AQP2,MLXIPL,IL1A,MLLT6,CNNM1,FOXA3,SCNN1B,LDLR,HFE,HOMER1,DMPK,PPT1,HTR2A,EDNRA,SLC12A5,SCARB1,ABCA3,COMMD9,SLC39A14,SCARA5,FITM2,AQP7,ABCD1,ORMDL2,NGFR,SAR1B,DDB1,SLC4A9,CCDC186,RCN3,ALOXE3,PDK4,TMBIM6,SIDT2,ATP1A2,ENPP1,CALCB,TLCD3A,NPTN,NFE2L1,HK3,HK1,PRKACA,PACS2,SUCNR1,ANXA6,FBN1,GPAM,INSIG1,NR…
GO:0016331	Morphogenesis of embryonic epithelium	23	122	0.0080	SPINT2,IRX1,HAND1,TGFB1I1,STK4,RARG,BBS4,PTK7,FUZ,SFRP1,PRKACB,EPB41L5,KDM6A,ABL1,SEMA4C,GREM1,PRKACA,ARHGAP35,SHROOM3,GATA3,APAF1,TFAP2A,PLXNB2
GO:0009719	Response to endogenous stimulus	97	913	0.0087	WFIKKN2,AQP1,APLP1,CACNB1,CASP9,SCNN1A,ZDHHC7,ZFP36L2,GNB5,ZNF106,CHRDL1,FOXO4,GDF2,EHMT2,STAT6,RB1,RARG,BBS4,AHR,RAP1B,NR5A1,WNT10A,SH2B2,CPEB4,CPEB3,RAB12,FGFR4,EIF6,TYK2,SCNN1B,LDLR,HFE,HTR2A,EDNRA,ITGB5,TBX2,RBBP5,PRKDC,CASTOR1,PXN,DDX5,INPPL1,SLC39A14,MMP2,ZMIZ1,TRARG1,AQP8,HPGD,CACNA2D1,ZNF366,PRKCE,RAMP3,NGFR,ERBB2,STAT5A,ZFP36L1,EPHA8,PDK4,SFRP1,SLC2A1,OGT,GDF6,ATP1A2,ARRB2,CYP11B1,CD44,N…
GO:0035295	Tube development	77	682	0.0087	SPINT2,PLOD3,AQP1,IRX1,PRKCA,HAND1,STK4,GDF2,EPHB3,S1PR1,LOXL2,ERRFI1,RB1,RARG,BBS4,RSPO3,AQP2,IHH,VEGFD,ANGPT2,LDLR,RNF220,PTK7,EDNRA,TTC25,TBX2,ABCA3,B4GALT1,SPATA2,LOXL3,FUZ,MMP2,ZMIZ1,HPGD,RCN3,GLI3,SHB,ZFP36L1,NFATC4,SFRP1,PRKACB,WNT3A,EPB41L5,PAX2,NTRK2,TGFBR2,VEGFA,ADGRG1,KDM6A,ATXN1L,MTSS1,CSF1,SGPL1,BMI1,ABL1,SEMA4C,DLG5,GREM1,PRKACA,GJC1,FBXW7,PTK2,ADA,ARHGAP35,SALL2,SHROOM3,GATA3,ADAMT…
GO:0006950	Response to stress	227	2527	0.0089	HIF1AN,IL5RA,AQP1,TM9SF4,UBQLN4,CYREN,FANCA,PLOD1,KDM4A,ZCCHC3,CASP9,OPRD1,CIRBP,ZFP36L2,HPX,SETD7,FOXK2,DNAJA2,MAP3K11,NEIL2,FOXO4,CHEK2,POLR3H,NRDE2,EHMT2,PLIN2,TP73,POLH,LOXL2,STAT6,RIPK1,GAP43,TM7SF3,RAD21,TOLLIP,ATP13A2,CDKN1A,AQP2,ATF3,MAPKAPK5,VEGFD,PLEK,XPA,XCL1,XRCC3,CPEB4,RIOK3,IL1A,MCM3,TMEM129,MORN4,TRIM68,S1PR3,SIK1,FICD,PLA2G3,WIPI2,FOXA3,VWF,SCNN1B,LDLR,ARNT2,OAS1Y,PTK7,RAB7B,CCDC1…
GO:0009967	Positive regulation of signal transduction	121	1201	0.0093	CCN4,IL18R1,PRKCA,LRRK1,GID8,ZCCHC3,TGFB1I1,EEF1E1,STK4,HPX,LPAR3,MAP3K11,RELL1,GDF2,PIK3R5,RIPK1,MAPRE2,TNFRSF11A,RSPO3,IHH,ATF3,LOC507581,ING5,CORO7,XCL1,XRCC3,FGFR4,TRIM68,TYK2,VWF,NKD1,RNF220,PTK7,HFE,HTR2A,GRM4,MLLT3,HHEX,SORL1,CD27,LTBR,PRKD2,GPR35,SFPQ,GFI1,WDFY1,KITLG,CCL22,ITM2C,DDX5,LOXL3,TELO2,SLC39A14,ZMIZ1,PRKCE,RAMP3,PELI1,NGFR,ERBB2,PINK1,CLEC6A,EPHA8,NFATC4,SFRP1,BID,GDF6,ARRB2,KC…
GO:0022603	Regulation of anatomical structure morphogenesis	77	689	0.0109	AQP1,PRKCA,SP1,LPAR3,EMILIN2,FOXO4,GDF2,EPHB3,CRK,CAMSAP1,SEMA6C,RCC2,WNT10A,VEGFD,IL1A,ANGPT2,AGO1,NKD1,PTK7,MLLT3,SYT17,TBX2,WNT2B,PRKD2,ARAP3,FMNL3,MIEF1,DPYSL5,RND1,FITM2,MUL1,NGFR,CFL1,ARC,PINK1,PLXNA1,EPB42,MYL12B,NFATC4,CXCL10,SFRP1,BAIAP2,AURKA,CDC42EP2,WNT3A,CD44,ROCK1,TGFBR2,BTBD7,VEGFA,SMOC2,PTGIS,CSF1,ABL1,BVES,LRP8,SEMA4C,GREM1,SRCIN1,TRIOBP,ADA,ARHGAP35,PARVB,RREB1,GATA3,LZTS1,NAXE,…
GO:0045785	Positive regulation of cell adhesion	47	360	0.0111	PRKCA,STK4,EMILIN2,CRK,BOLA-DOA,IHH,UTRN,IL1A,TYK2,COL8A1,CD27,PRKD2,KITLG,ZMIZ1,PRKCE,PIEZO1,ERBB2,SPOCK2,GLI3,SHB,STAT5A,SFRP1,WNT3A,CD44,EPB41L5,ROCK1,TGFBR2,BOLA-DOB,VEGFA,ADGRG1,TNFSF18,CSF1,BMI1,ABL1,FLOT2,LDB1,GPAM,TRIOBP,ADA,STX3,CXCL12,VSIR,RREB1,GATA3,EPHA1,CCR7,NPNT
GO:0010243	Response to organonitrogen compound	71	624	0.0122	AQP1,APLP1,CACNB1,SCNN1A,ZDHHC7,GNB5,ZNF106,PDE1B,FOXO4,EHMT2,STAT6,RB1,AHR,RAP1B,SH2B2,CPEB4,CPEB3,RAB12,TMEM129,EIF6,TYK2,SCNN1B,LDLR,HOMER1,HTR2A,PRKCG,EDNRA,P2RX5,NFKBIA,PRKDC,CASTOR1,INPPL1,SLC39A14,P2RX6,EDEM3,MMP2,TRARG1,AQP8,CACNA2D1,PRKCE,RAMP3,NGFR,RCN3,STAT5A,ZFP36L1,PDK4,SFRP1,SLC2A1,OGT,TMBIM6,CYP11B1,FAF2,NOD1,ENPP1,NTRK2,ROCK1,GNB1,RRAGD,DNAJB2,DNMT3A,INSIG1,ADA,GNAL,PDGFRA,FBXO17,…
GO:0007399	Nervous system development	146	1519	0.0124	SPINT2,PLOD3,AQP1,IRX1,APLP1,NCAN,SLC6A17,KCNJ10,STK4,LPAR3,CHRDL1,WASL,EPHB3,LHX6,CRK,EHMT2,FIG4,S1PR1,CAMSAP1,GAP43,RB1,ATAT1,MYRF,SEMA6C,UNC119B,RARG,BBS4,IHH,WNT10A,VEGFD,RAB18,C8H9orf72,ARNT2,RNF220,PTK7,PBX3,PPT1,EDNRA,TTC25,BOC,AMIGO1,SLC12A5,TBX2,WNT2B,KCNA2,NES,LIG4,IRX4,ISL2,CTF1,DPYSL4,ITM2C,DPYSL5,LOXL3,RND1,PLPPR4,CNTNAP1,FUZ,NARS1,ZMIZ1,NUMBL,ABCD1,NGFR,ERBB2,ALDH5A1,RITA1,PLXNA1,NC…
GO:0051240	Positive regulation of multicellular organismal process	109	1070	0.0130	AQP1,IL18R1,LDLRAP1,PRKCA,ZCCHC3,TGFB1I1,SP1,LPAR3,EMILIN2,GDF2,EPHB3,TP73,LOXL2,STAT6,RIPK1,RB1,GPR68,MYRF,TNFRSF11A,BBS4,IHH,NR5A1,VEGFD,RIOK3,IL1A,EBF2,TYK2,TIGIT,PLA2G3,RAB7B,POLR3A,VIP,AMIGO1,TBX2,WNT2B,SORL1,CD27,TOB2,PRKD2,LIG4,KITLG,ZMIZ1,NUMBL,SMTNL2,PRKCE,PELI1,NGFR,CFL1,PLXNA1,CLEC6A,VAMP8,GLI3,SHB,TNFRSF1B,STAT5A,SLC22A5,ZFP36L1,NFATC4,OGT,GDF6,ARRB2,WNT3A,BSP1,NOD1,NTRK2,ROCK1,DHX58,…
GO:0002376	Immune system process	161	1711	0.0139	IL5RA,BMX,CCN4,IL18R1,SLAMF7,CDK13,LRRK1,PRRC2C,GZMM,ZCCHC3,STK4,ZFP36L2,HPX,PDE1B,POLR3H,EPHB3,CRK,S1PR1,ADGRG3,GP2,STAT6,BOLA-DOA,RB1,GPR68,ITGAL,RAB3C,TNFRSF11A,TOLLIP,XKR8,ZNF683,PLEK,SH2B2,XCL1,RIOK3,IL1A,TRIM68,TYK2,PLA2G3,SCNN1B,LAX1,MAEA,OAS1Y,RAB7B,POLR3A,CLEC4G,MLLT3,RAB5B,WNT2B,TOB2,B4GALT1,LTBR,PRKD2,BPIFB1,LIG4,FASN,C9,ZNF784,SFPQ,SLAMF8,GFI1,PRKDC,KITLG,CCL22,PIP4K2A,MKNK2,INPPL1,IL…
GO:0009892	Negative regulation of metabolic process	220	2465	0.0147	HIF1AN,SPINT2,NANOS3,ELAVL1,WFIKKN2,AQP1,PASK,IRX1,IL18R1,SAMD4A,UBQLN4,LRRK1,CYREN,KDM4A,PI16,HAND1,ZDHHC7,SH3BP5L,TINF2,WDR82,OPRD1,EAPP,CIRBP,ZFP36L2,FOXK2,SERPINA5,BAHD1,PHC2,CELF4,GDF2,NRDE2,EHMT2,CC2D1A,LOXL2,STAT6,ERRFI1,RB1,ENSA,RARG,BBS4,ITIH1,AZIN1,CDKN1A,ATF3,FEZ2,MLXIPL,KANK2,PLEK,PUS10,PGP,CPEB4,CPEB3,C8H9orf72,PIK3IP1,SND1,EIF6,RGP1,SIK1,MLLT6,STK38,TIGIT,PLA2G3,TCF25,AGO1,LDLR,LAX1…
GO:0009056	Catabolic process	158	1682	0.0165	SULT1B1,SAMD4A,UBQLN4,GID8,CDC34,TGFB1I1,PFKP,KCTD10,ADH4,WDR82,FBXL7,ZFP36L2,FOXK2,UBE2D4,MLYCD,ADHFE1,CHEK2,PLA2G4F,VPS39,CLN6,SPOP,ALDH1L2,RIPK1,AGL,ATG2A,ABHD1,GOT2,ALDH8A1,VPS37C,TOLLIP,ATP13A2,PON2,INPP5A,DNASE1L2,C8H9orf72,SND1,PDE5A,TMEM129,WDR81,WIPI2,AGO1,LDLR,MAEA,ZSWIM8,PPT1,PSMB6,PRKAG3,HTR2A,PGD,SKP2,CHFR,CHMP6,SCARB1,RNASET2,RAD23A,PNLDC1,LYPLAL1,USP11,PIP4K2A,GK5,ACAA1,DDX5,EDEM3,…
GO:1901990	Regulation of mitotic cell cycle phase transition	34	235	0.0166	PPP2CA,ZFP36L2,FOXO4,CDC25C,GPR132,KLHL18,RB1,CDC14A,RAD21,CDKN1A,RCC2,MAD2L1BP,KANK2,XRCC3,BIRC5,CHFR,PRKDC,NEK6,DDB1,PLRG1,ZFP36L1,CTDSP2,BID,DONSON,UBE2C,CDKN2D,MAD1L1,TMOD3,PSME3,MIIP,CDC7,PML,EGFR,CDC14B
GO:0051345	Positive regulation of hydrolase activity	55	458	0.0189	TAX1BP3,CASP9,GNB5,RGS16,PRELID1,CRK,MAPRE2,RCC2,PLEK,XCL1,C8H9orf72,RGP1,TBC1D2B,HTR2A,RUNDC1,PRKD2,ARAP3,CCL22,TBC1D2,ARHGEF7,MUL1,NGFR,ERBB2,PINK1,RCN3,RAPGEF5,SFRP1,BID,WNT3A,NOD1,ROCK1,TTBK1,ASAP1,RAP1GAP2,SRGAP2,MMUT,SOX7,DAPK1,RALGPS1,PSME3,RASGRP3,NET1,PHB,RALGAPA2,TBC1D22A,ITGA6,VSIR,S100A9,PDGFRA,APAF1,PML,EPHA1,FBLN1,NPNT,ESR1
GO:0021915	Neural tube development	23	133	0.0196	SPINT2,PLOD3,STK4,RARG,BBS4,RNF220,PTK7,FUZ,GLI3,ZFP36L1,SFRP1,PRKACB,WNT3A,KDM6A,BMI1,ABL1,SEMA4C,PRKACA,ARHGAP35,SALL2,SHROOM3,APAF1,PLXNB2
GO:0009725	Response to hormone	52	427	0.0202	AQP1,CASP9,ZDHHC7,ZFP36L2,ZNF106,FOXO4,STAT6,RB1,RARG,BBS4,NR5A1,SH2B2,RAB12,EIF6,TYK2,SCNN1B,EDNRA,RBBP5,PRKDC,DDX5,INPPL1,SLC39A14,ZMIZ1,TRARG1,ZNF366,PRKCE,RAMP3,STAT5A,ZFP36L1,EPHA8,PDK4,SFRP1,SLC2A1,OGT,ATP1A2,CYP11B1,ENPP1,ROCK1,GNB1,IL10,PRKACA,INSIG1,PHB,NR1D1,GATA3,NR5A2,HADHA,PRLR,GCLC,CAMK2A,RAB31,ESR1
GO:1901564	Organonitrogen compound metabolic process	390	4748	0.0214	GRK3,HIF1AN,PLOD3,BMX,PPP2CA,KLHL13,PASK,LDLRAP1,PRKCA,ADAMDEC1,SULT1B1,PMPCA,CDK13,UBQLN4,LRRK1,GID8,FANCA,SIRT3,PLOD1,KDM4A,CDC34,GZMM,MYO3A,TMCC2,TGFB1I1,ALG2,CASP9,EEF1E1,SLC16A2,ZDHHC7,PFKP,KCTD10,WDR82,FBXL7,STK4,HPX,SETD7,LOC780933,FOXK2,UBE2D4,DTX4,MAP3K11,MLYCD,NDUFAF5,PDE1B,ADHFE1,CSGALNACT1,CHEK2,GDF2,MVK,CDC25C,EPHB3,RPL27A,MOCS2,CLN6,EHMT2,SPOP,GTPBP2,LOXL2,ALDH1L2,RIPK1,ATP5PB,KLHL1…
GO:0043269	Regulation of ion transport	55	463	0.0229	CACNB1,KCNJ10,GNB5,SLC31A2,RIPK1,GNB2,STAC,TNFRSF11A,KCNJ2,TACO1,NDUFA4,MLLT6,PLA2G3,TSPAN13,HFE,HOMER1,DMPK,SCN4B,VIP,EDNRA,AMIGO1,SYT17,KCNAB3,KCNA2,CACNA2D1,PRKCE,RAMP3,ARC,CACNG6,PINK1,VAMP8,CXCL10,CACNA2D2,TMBIM6,KCNJ6,SCN8A,KCNA6,PSEN2,CXCL9,ABL1,VAMP2,NKAIN2,FGF14,DAPK1,CNIH2,KCNC4,SCN3B,CYBA,FXYD6,CALM1,PML,TESC,YWHAE,ATPSCKMT,FXYD5
GO:0002683	Negative regulation of immune system process	41	313	0.0234	WASL,STAT6,BOLA-DOA,GPR68,AHR,IHH,TIGIT,LDLR,LAX1,HFE,CLEC4G,CD96,TOB2,KITLG,LOXL3,CNN2,MUL1,PELI1,ERBB2,GLI3,SFRP1,TMBIM6,ARRB2,DHX58,BOLA-DOB,RHBDD3,IL10,MAD1L1,DLG5,FBXW7,FBN1,GPAM,NR1D1,ADA,CST7,CXCL12,VSIR,PLA2G2F,TYROBP,YTHDF3,CD22
GO:0002009	Morphogenesis of an epithelium	47	377	0.0238	SPINT2,PLOD3,IRX1,HAND1,TGFB1I1,ZDHHC7,STK4,GDF2,RARG,BBS4,RSPO3,IHH,WNT10A,PTK7,EDNRA,TBX2,FUZ,NGFR,PLXNA1,GLI3,NFATC4,SFRP1,PRKACB,WNT3A,CD44,EPB41L5,PAX2,COL5A1,TGFBR2,BTBD7,KDM6A,MTSS1,CSF1,ABL1,SEMA4C,DLG5,GREM1,PRKACA,ARHGAP35,SHROOM3,GATA3,APAF1,PML,NPNT,TFAP2A,PLXNB2,ESR1
GO:0033365	Protein localization to organelle	67	599	0.0239	ELAVL1,FAM83D,PMPCA,TINF2,TOMM34,STK4,SEC61A1,KPNB1,RB1,RAD21,MAPRE2,PEX19,BBS4,VPS37C,TOLLIP,ATP13A2,KLHL21,CDKN1A,TIMM22,RCC2,NR5A1,PACS1,XPA,TNPO2,ZNF827,HTR2A,TTC25,IPO8,HHEX,SORL1,ANKRD13C,GCC2,NFKBIA,COG3,SEC61A2,PEX12,GRPEL2,E2F3,PINK1,PLRG1,GLI3,H3F3B,BID,SEC16A,AURKA,ZFAND2A,ING1,MON1B,ABL1,WDR83OS,UBAC2,PACSIN2,HK1,PRKACA,IPO4,INSIG1,PAQR3,RRP7A,ATP6V1D,SCG3,SH3GLB1,LMNB1,PML,MFN2,SNF8,…
GO:0045619	Regulation of lymphocyte differentiation	23	136	0.0241	FANCA,ZFP36L2,PRELID1,BOLA-DOA,IHH,ZNF683,CLEC4G,CD27,SLAMF8,LOXL3,ZMIZ1,ERBB2,GLI3,SHB,STAT5A,ZFP36L1,SFRP1,TGFBR2,ABL1,RNF41,ADA,VSIR,GATA3
GO:0007169	Transmembrane receptor protein tyrosine kinase signaling pathway	44	346	0.0244	ZNF106,STON1,FOXO4,EPHB3,CRK,FAM83A,STAT6,VEGFD,SH2B2,FGFR4,ANGPT2,TYK2,TBX2,CPNE3,PRKD2,EFEMP1,SLC39A14,PIGR,NGFR,ERBB2,STAT5A,EPHA8,PDK4,NFATC4,DOK4,NTRK2,ROR2,VEGFA,CSF1,SGPL1,ABL1,LMTK2,GREM1,PTK2,PLEKHA1,CSRNP1,PDGFRA,PRLR,EGFR,EPHA1,ZFYVE27,GAB1,SLA,FGF22
GO:0050863	Regulation of T cell activation	38	283	0.0244	FANCA,PRELID1,BOLA-DOA,IHH,ZNF683,IL1A,TYK2,TIGIT,LAX1,HFE,CLEC4G,CD27,KITLG,LOXL3,ZMIZ1,PELI1,LAT,ERBB2,GLI3,SHB,TNFRSF1B,STAT5A,BID,SIT1,TGFBR2,BOLA-DOB,TNFSF18,BMI1,ABL1,MAD1L1,DLG5,FLOT2,GPAM,ADA,VSIR,GATA3,PLA2G2F,CCR7
GO:0051050	Positive regulation of transport	68	612	0.0248	PLTP,AQP1,TM9SF4,LDLRAP1,PRELID1,NRDE2,ERGIC3,STAC,GPR68,TM7SF3,TNFRSF11A,AZIN1,LMAN2,ATP13A2,IL1A,NDUFA4,MLLT6,PLA2G3,HFE,HOMER1,PPT1,SCN4B,VIP,BAG3,EDNRA,AMIGO1,SORL1,ABCA3,NFKBIA,MIEF1,AZIN2,PRKCE,RAMP3,ARHGEF7,SAR1B,ARC,ERBB2,PINK1,VAMP8,GLI3,CXCL10,CREBL2,ARRB2,WNT3A,FCN1,VEGFA,PRRT2,CXCL9,ABL1,BORCS5,GREM1,PRKACA,FBXW7,SCN3B,CYBA,ZNF205,RPH3AL,CALM1,TESC,MAVS,CD2AP,VSNL1,SDC1,SNF8,CDH1,YWHA…
GO:0008219	Cell death	79	740	0.0256	NANOS3,PRKCA,ELMO3,GZMM,CASP9,STK4,ITPRIP,CHEK2,PRELID1,TP73,RIPK1,RB1,RAD21,TNFRSF11A,RARG,CDKN1A,XKR8,KANK2,DNASE1L2,IL1A,SIK1,DMPK,BIRC5,BAG3,EDNRA,TBX2,CD27,MCL1,NES,LIG4,PRKDC,GSDMC,KITLG,DPYSL4,SPATA2,DDX5,NGFR,DDB1,KREMEN1,GLI3,TNFRSF1B,ZFP36L1,NFATC4,SFRP1,BID,AURKA,C9H6orf120,TCHP,OGT,GDF6,TMBIM6,PJVK,TRAF4,ROCK1,TNFRSF10D,TGFBR2,PTGIS,SGPL1,PEG3,CDKN2D,BMI1,ABL1,BMF,DNAJC5,DAPK1,MAPK9,C…
GO:0033554	Cellular response to stress	122	1257	0.0258	HIF1AN,AQP1,UBQLN4,CYREN,FANCA,CASP9,OPRD1,CIRBP,SETD7,MAP3K11,NEIL2,FOXO4,CHEK2,NRDE2,EHMT2,PLIN2,TP73,POLH,RIPK1,GAP43,TM7SF3,RAD21,ATP13A2,CDKN1A,AQP2,ATF3,MAPKAPK5,XPA,XRCC3,IL1A,MCM3,TMEM129,SIK1,FICD,WIPI2,FOXA3,CCDC13,PRKAG3,BAG3,EDNRA,TBX2,WNT2B,RAD23A,MCL1,LIG4,RBBP5,SFPQ,PRKDC,GINS4,CHRNA4,PRELP,EDEM3,MMP2,ZMIZ1,SCARA5,SIK2,EP400,PRKCE,MUL1,RTEL1,DDB1,ADPRHL2,SMUG1,PINK1,RCN3,HLTF,TNFRS…
GO:0009889	Regulation of biosynthetic process	303	3595	0.0261	MAFG,HIF1AN,ZNF212,NANOS3,ELAVL1,PASK,IRX1,ZNF280B,IL18R1,APLP1,SAMD4A,CDK13,FANCA,KDM4A,FZD1,HAND1,TGFB1I1,EEF1E1,TINF2,WDR82,SP1,EAPP,CIRBP,ZFP36L2,ZKSCAN4,SETD7,FOXK2,MLXIP,BAHD1,PHC2,WASL,CCNL2,FOXO4,CHEK2,GDF2,HBP1,LHX6,EHMT2,TP73,GTPBP2,CC2D1A,LOXL2,ADGRG3,STAT6,RIPK1,RB1,MYRF,ELL2,RAD21,TNFRSF11A,RARG,AHR,ZNF382,CDKN1A,IHH,ATF3,NR5A1,ING5,MLXIPL,MAPKAPK5,GINS3,EDRF1,KANK2,ZNF683,HOXC5,PLEK…
GO:0010629	Negative regulation of gene expression	75	700	0.0313	NANOS3,ELAVL1,SAMD4A,KDM4A,OPRD1,CIRBP,ZFP36L2,BAHD1,CELF4,NRDE2,RB1,BBS4,CDKN1A,PUS10,CPEB4,CPEB3,SND1,EIF6,TIGIT,PLA2G3,AGO1,LDLR,HFE,CD96,CHD4,PNLDC1,DDX5,INPPL1,ZNFX1,ABCD1,MUL1,UPF3A,PINK1,H3F3B,ZFP36L1,SFRP1,PNRC2,AURKA,TMBIM6,ARRB2,EXOSC10,NCBP1,NCOR1,ROCK1,DHX58,TTBK1,NPTN,BMI1,IL10,TSN,DAPK1,RNPS1,FLOT2,CIDEA,DNMT3A,ZC3H10,EDC3,FBXW7,SMG7,CST7,VSIR,GATA3,LMNB1,PML,TYROBP,YTHDF3,HDAC1,TP5…
GO:1904062	Regulation of cation transmembrane transport	34	248	0.0330	CACNB1,GNB5,SLC31A2,GNB2,STAC,TACO1,NDUFA4,TSPAN13,HOMER1,SCN4B,EDNRA,AMIGO1,KCNAB3,CACNA2D1,PRKCE,RAMP3,ARC,CACNG6,CXCL10,TMBIM6,PSEN2,CXCL9,ABL1,VAMP2,FGF14,DAPK1,CNIH2,SCN3B,CYBA,CALM1,PML,TESC,YWHAE,ATPSCKMT
GO:0009894	Regulation of catabolic process	80	761	0.0336	NANOS3,ELAVL1,FAM83D,SAMD4A,UBQLN4,KDM4A,ZDHHC7,ZFP36L2,FOXK2,CHEK2,NRDE2,EHMT2,ATG2A,AZIN1,ATP13A2,FEZ2,MLXIPL,CPEB3,C8H9orf72,PPP1R3B,EIF6,TRIM68,RGP1,SNX33,NKD1,LDLR,ZSWIM8,DKC1,HFE,VIP,HTR2A,PRKCG,BAG3,CHMP6,SCARB1,SORL1,RAD23A,PNLDC1,FYCO1,PIP4K2A,HPGD,AZIN2,ABCD1,PRKCE,DDB1,PINK1,TNFRSF1B,ZFP36L1,AURKA,OGT,NOD1,NCOR1,ROCK1,RYBP,RHBDD3,MTMR3,BMF,RRAGD,IL10,DAPK1,MAPK9,DNAJB2,TRIM8,CIDEA,PSME…
GO:0051246	Regulation of protein metabolic process	194	2181	0.0344	SPINT2,NANOS3,PPP2CA,ELAVL1,FAM83D,WFIKKN2,AQP1,APLP1,SAMD4A,UBQLN4,LRRK1,KDM4A,PI16,CASP9,EEF1E1,SH3BP5L,TINF2,SP1,OPRD1,STK4,CIRBP,ZFP36L2,HPX,SETD7,SERPINA5,MAP3K11,CHEK2,GDF2,PRELID1,CLN6,EHMT2,SPOP,PIK3R5,GTPBP2,RIPK1,ERRFI1,RB1,ENSA,TNFRSF11A,ITIH1,AZIN1,ATP13A2,CDKN1A,MLXIPL,MAPKAPK5,VEGFD,TACO1,CPEB4,CPEB3,C8H9orf72,FGFR4,ANKRD54,EIF6,RGP1,MLLT6,STK38,CNBP,SNX33,AGO1,NKD1,LDLR,LAX1,HFE,VI…
GO:1901652	Response to peptide	33	240	0.0368	CACNB1,ZDHHC7,ZNF106,FOXO4,STAT6,RB1,SH2B2,RAB12,EIF6,TYK2,EDNRA,NFKBIA,PRKDC,INPPL1,SLC39A14,MMP2,TRARG1,CACNA2D1,RAMP3,NGFR,STAT5A,ZFP36L1,PDK4,SLC2A1,OGT,CYP11B1,NOD1,ENPP1,ROCK1,INSIG1,HADHA,CAMK2A,RAB31
GO:1901699	Cellular response to nitrogen compound	53	455	0.0376	AQP1,APLP1,CACNB1,ZCCHC3,SCNN1A,ZDHHC7,GNB5,ZNF106,FOXO4,EHMT2,STAT6,RB1,AHR,RAP1B,SH2B2,CPEB4,CPEB3,RIOK3,RAB12,TYK2,SCNN1B,HTR2A,EDNRA,PRKDC,CASTOR1,SLC39A14,MMP2,TRARG1,AQP8,CACNA2D1,GNAI2,MUL1,NGFR,STAT5A,ZFP36L1,PDK4,RTF2,SFRP1,CYP11B1,NOD1,ENPP1,NTRK2,GNB1,RRAGD,DNMT3A,INSIG1,GNAL,PDGFRA,MAVS,CAMK2A,RAB31,CDH1,CIB2
GO:0055082	Cellular chemical homeostasis	49	412	0.0395	AQP1,TM9SF4,SCNN1A,HPX,FOXK2,SLC31A2,SLC41A1,RHCG,CLN6,ATP13A2,MLXIPL,IL1A,FOXA3,SCNN1B,HFE,DMPK,PPT1,HTR2A,EDNRA,SLC12A5,SLC39A14,SCARA5,FITM2,ORMDL2,NGFR,SLC4A9,CCDC186,TMBIM6,ATP1A2,ENPP1,CALCB,NPTN,HK3,HK1,PRKACA,PACS2,ANXA6,NR1D1,MT1A,PML,ACO1,SLC31A1,ATP2B3,SLC12A7,ATP7A,YWHAE,KCTD7,SLC35G1,SLC10A7
GO:2000052	Positive regulation of non-canonical Wnt signaling pathway	6	11	0.0401	RSPO3,NKD1,MLLT3,SFRP1,ABL1,ANKRD6
GO:1902532	Negative regulation of intracellular signal transduction	50	424	0.0409	PPP2CA,CDC34,KCTD10,ADGRG3,RIPK1,ATF3,MAPKAPK5,MAD2L1BP,RIOK3,PIK3IP1,STK38,LAX1,SORL1,MCL1,TMEM127,ARAP3,RNF157,CASTOR1,MUL1,PINK1,SFRP1,BID,TMBIM6,CD44,NCOR1,DHX58,TNIP3,CDKN2D,ABL1,DLG5,MGRN1,SEC14L1,PAQR3,RCAN1,PHB,NR1D1,PLEKHA1,ARHGAP35,PDE4D,CXCL12,MARK3,FBXW11,DDX39B,BCL2L1,HDAC1,MFN2,FBLN1,RNF125,CD2AP,ESR1
GO:0051094	Positive regulation of developmental process	98	986	0.0432	HIF1AN,CCN4,AQP1,PRKCA,TGFB1I1,SP1,STK4,LPAR3,EMILIN2,GDF2,EPHB3,CRK,TP73,LOXL2,STAT6,RIPK1,RB1,GPR68,BBS4,IHH,XKR8,NR5A1,MAPKAPK5,VEGFD,IL1A,ANKRD54,PLA2G3,RAB7B,FAM210B,HTR2A,BOC,AMIGO1,SYT17,TBX2,WNT2B,SORL1,CD27,PRKD2,LIG4,MIEF1,KITLG,ZMIZ1,NUMBL,MUL1,PIEZO1,NGFR,CFL1,LMOD3,PINK1,PLXNA1,GLI3,SHB,TNFRSF1B,STAT5A,ZFP36L1,SFRP1,CREBL2,AURKA,GDF6,ARRB2,WNT3A,BSP1,NTRK2,ROCK1,TGFBR2,VEGFA,SMOC2,CX…
GO:0051668	Localization within membrane	51	439	0.0479	TM9SF4,GGA2,ZDHHC7,SEC23A,CHRDL1,SEC61A1,VPS39,ITGAL,RAB3C,PEX19,VPS37C,GOLGA7B,TIMM22,PACS1,RAB18,RAB12,RAB40B,TM9SF3,VPS26A,TMEM150A,TRARG1,SEC61A2,PIGR,RAMP3,GPR158,BID,SEC16A,EXOC6B,LHFPL4,ROCK1,VAMP2,WDR83OS,LMTK2,FLOT2,ARFGEF2,PACS2,GRIPAP1,STX3,SCN3B,RAB5C,SH3GLB1,NAXE,LMNB1,EFR3B,TESC,ZFYVE27,GOLGA4,TNFRSF1A,RAB31,SNF8,CDH1
GO:0040012	Regulation of locomotion	82	798	0.0484	SPINT2,AQP1,PRKCA,SP1,STK4,EMILIN2,WASL,SRGAP3,GDF2,CRK,ADGRG3,SEMA6C,MAPRE2,BBS4,ARSB,RCC2,VEGFD,XCL1,ANGPT2,PODN,SORL1,CPNE3,PRKD2,KITLG,FUZ,HABP2,SPATA13,PRKCE,CNN2,NGFR,TACR2,PATZ1,PLXNA1,STAT5A,CXCL10,SFRP1,WNT3A,EPB41L5,ROR2,ROCK1,TGFBR2,VEGFA,ADGRG1,TNFSF18,SMOC2,CSF1,SRGAP2,ABL1,IL34,BVES,SEMA4C,DLG5,LAMB1,RNF41,SRCIN1,LDB1,SUCNR1,SCRT1,STK10,FBXW7,WNT5B,PTK2,ADA,STX3,ITGA6,CXCL12,VSIR,RR…
Molecular Function (MF)
GO:0005515	Protein binding	570	6299	3.61e-09	GRK3,MAFG,HIF1AN,IL5RA,ZNF212,PPP2CA,KLHL13,PLTP,ELAVL1,MLPH,FAM83D,CCN4,WFIKKN2,AQP1,CAPN6,TAX1BP3,IL18R1,LDLRAP1,PRKCA,PILRA,APLP1,SPIRE2,UNC93B1,SLAMF7,ELMO3,TMED9,CDK13,UBQLN4,LRRK1,PRRC2C,GID8,KDM4A,FZD1,MYO3A,HAND1,GGA2,TGFB1I1,ALG2,CASP9,TNNI3,SCNN1A,PFKP,KCTD10,GNG4,SP1,KIF3B,TOMM34,STK4,RIMS4,ZKSCAN4,SETD7,LOC780933,DNAJB13,DNAJA2,TKT,GNB5,UBE2D4,ZNF106,ASF1B,MAP3K11,STON1,MLXIP,MLYCD,CO…
GO:0005488	Binding	961	12071	7.40e-07	GRK3,PHOSPHO1,MAFG,HIF1AN,EFCAB14,IL5RA,PLOD3,BMX,ZNF212,NANOS3,PPP2CA,POLR2H,KLHL13,PLTP,ELAVL1,MLPH,FAM83D,FABP9,CCN4,WFIKKN2,AQP1,PASK,IRX1,CAPN6,TAX1BP3,ZSWIM3,ZNF280B,IL18R1,LDLRAP1,PRKCA,PILRA,APLP1,SPIRE2,UNC93B1,SLAMF7,ELMO3,MAOB,PMPCA,TMED9,SAMD4A,CDK13,UBQLN4,LRRK1,NCAN,PRRC2C,GID8,DSG3,TIMM8B,PI4K2A,SIRT3,PLOD1,KDM4A,CDC34,FZD1,ZCCHC3,MYO3A,HAND1,GGA2,TGFB1I1,ALG2,CASP9,TNNI3,EEF1E1,SC…
GO:0043167	Ion binding	438	5021	0.00022	GRK3,PHOSPHO1,HIF1AN,EFCAB14,PLOD3,BMX,ZNF212,NANOS3,PPP2CA,PLTP,FABP9,PASK,ZSWIM3,LDLRAP1,PRKCA,APLP1,MAOB,PMPCA,CDK13,LRRK1,NCAN,DSG3,TIMM8B,PI4K2A,SIRT3,PLOD1,KDM4A,CDC34,ZCCHC3,MYO3A,TGFB1I1,TNNI3,PFKP,ADH4,KIF3B,STK4,RIMKLB,ZFP36L2,HPX,ZKSCAN4,LOC780933,FOXK2,SEC23A,DNAJA2,TKT,GNL2,ZCCHC24,LMAN2L,UBE2D4,DTX4,SERPINA5,MAP3K11,TSR1,PDE1B,ADHFE1,PHC2,NEIL2,CHEK2,PLA2G4F,MVK,EPHB3,LHX6,CLN6,EHMT…
GO:0019899	Enzyme binding	171	1667	0.00079	ELAVL1,MLPH,FAM83D,PRKCA,CDK13,KDM4A,HAND1,GGA2,CASP9,SP1,KIF3B,RIMS4,UBE2D4,MAP3K11,GOLGA5,FOXO4,CHEK2,CDC25C,CRK,TP73,SPOP,FAM83A,RAB11FIP5,STAT6,RIPK1,GNB2,KPNB1,ERRFI1,RB1,ENSA,MAPRE2,PEX19,GOLGA7B,TOLLIP,CDKN1A,RCC2,NR5A1,MAPKAPK5,PLEK,UTRN,SH2B2,RIOK3,C8H9orf72,ZNF346,PPP1R3B,PIK3IP1,ANKMY2,ANGPT2,TRIM68,RGP1,SIK1,STK38,TNPO2,AGO1,VWF,LDLR,LAX1,ADAMTS4,CAP1,PRKAG3,IPO8,TBX2,SORL1,CHD4,RPRD2…
GO:0016773	Phosphotransferase activity, alcohol group as acceptor	81	673	0.0044	GRK3,BMX,PASK,PRKCA,GNE,CDK13,LRRK1,PI4K2A,MYO3A,PFKP,STK4,MAP3K11,CHEK2,MVK,EPHB3,RIPK1,PI4KB,CDKN1A,MAPKAPK5,RIOK3,FGFR4,MAP2K7,SIK1,TYK2,STK38,PTK7,DMPK,PRKAG3,PRKCG,CPNE3,PRKD2,MAPKAPK3,PRKDC,EFEMP1,PIP4K2A,MKNK2,GK5,NRBP1,ITPKC,NEK6,MKNK1,SIK2,PRKCE,TSSK3,ERBB2,PINK1,MAK,EPHA8,PDK4,STK38L,AURKA,PRKACB,NTRK2,ROR2,ROCK1,TGFBR2,TTBK1,PRKAG1,PKN3,ABL1,DAPK1,MAPK9,LMTK2,HK3,HK1,PRKACA,MYLK4,STK10…
GO:0043169	Cation binding	291	3257	0.0050	PHOSPHO1,HIF1AN,EFCAB14,PLOD3,BMX,ZNF212,NANOS3,PPP2CA,PLTP,ZSWIM3,PRKCA,APLP1,PMPCA,NCAN,DSG3,TIMM8B,SIRT3,PLOD1,KDM4A,ZCCHC3,TGFB1I1,TNNI3,PFKP,ADH4,STK4,RIMKLB,ZFP36L2,HPX,ZKSCAN4,LOC780933,FOXK2,SEC23A,DNAJA2,TKT,ZCCHC24,LMAN2L,DTX4,SERPINA5,PDE1B,ADHFE1,PHC2,NEIL2,PLA2G4F,MVK,LHX6,EHMT2,TP73,REXO2,MPI,LOXL2,STAC,ITGAL,RARG,ZNF414,ZNF382,PON2,IHH,NR5A1,ING5,GART,UTRN,XPA,PGP,RIOK3,IL1A,MOCS1,…
GO:0042802	Identical protein binding	160	1613	0.0057	MAFG,HIF1AN,ZNF212,ELAVL1,AQP1,APLP1,SLAMF7,UBQLN4,LRRK1,GID8,HAND1,PFKP,KCTD10,SP1,STK4,ZKSCAN4,TKT,MAP3K11,MLYCD,GOLGA5,PHC2,WASL,FOXO4,CHEK2,MVK,RHCG,CLN6,TP73,GTPBP2,SULT4A1,STAT6,RIPK1,RB1,MAPRE2,C1QTNF6,KCNJ2,PON2,ATF3,VEGFD,PLEK,TAF5,XPA,SMIM3,MIGA2,TRIM68,STARD3,FICD,PCBD1,TIGIT,GMDS,SNX33,VWF,LDLR,HTR2A,BIRC5,TXNRD1,HHEX,MCL1,B4GALT1,GLE1,LTBR,GCC2,SFPQ,NFKBIA,YWHAB,MIEF1,KCTD15,PIP4K2A,…
GO:0016740	Transferase activity	205	2198	0.0071	GRK3,PLOD3,BMX,KLHL13,PASK,PRKCA,GNE,SULT1B1,CDK13,LRRK1,PI4K2A,SIRT3,CDC34,MYO3A,ALG2,ZDHHC7,PFKP,WDR82,STK4,SETD7,TKT,UBE2D4,DTX4,MAP3K11,NDUFAF5,CSGALNACT1,CHEK2,MVK,POLR3H,EPHB3,MOCS2,EHMT2,POLH,SULT4A1,ALDH1L2,RIPK1,AGL,ATAT1,GOT2,PI4KB,POLA1,KLHL21,CDKN1A,B4GALNT3,GART,MAPKAPK5,RIOK3,SCLY,FGFR4,MAP2K7,POMT1,TMEM129,TRIM68,SIK1,TYK2,FICD,STK38,RNF220,MAEA,COLGALT1,OAS1Y,PTK7,DKC1,NAA11,POLR3…
GO:0010857	Calcium-dependent protein kinase activity	10	23	0.0088	PRKCA,MAPKAPK5,PRKCG,PRKD2,MAPKAPK3,MKNK2,MKNK1,PRKCE,PINK1,PKN3
GO:0043168	Anion binding	209	2260	0.0088	GRK3,HIF1AN,PLOD3,BMX,PLTP,FABP9,PASK,LDLRAP1,PRKCA,MAOB,CDK13,LRRK1,PI4K2A,SIRT3,PLOD1,CDC34,MYO3A,PFKP,ADH4,KIF3B,STK4,RIMKLB,DNAJA2,TKT,GNL2,UBE2D4,SERPINA5,MAP3K11,TSR1,CHEK2,MVK,EPHB3,CLN6,GTPBP2,RIPK1,GAP43,GOT2,RAB3C,PI4KB,FOLH1B,KCNJ2,ATP13A2,RAP1B,GART,MAPKAPK5,PLEK,RAB18,XRCC3,RIOK3,RAB12,MOCS1,FGFR4,MAP2K7,VARS2,MCM3,PDE5A,TUBB4A,RTCB,SIK1,TYK2,FICD,STK38,CNNM1,GMDS,WIPI2,PTK7,RAB7B,DM…
Cellular Component (CC)
GO:0005622	Intracellular anatomical structure	1128	13627	1.06e-18	WASHC3,MAFG,HIF1AN,SPINT2,SLC25A20,SLC25A19,KRT6A,PLOD3,BMX,ZNF212,NANOS3,PPP2CA,POLR2H,PLTP,ELAVL1,MLPH,FAM83D,FABP9,UBAP2,CCN4,AQP1,PASK,IRX1,CAPN6,TAX1BP3,ZNF280B,TM9SF4,LDLRAP1,PRKCA,APLP1,SPIRE2,UNC93B1,AP3M2,SULT1B1,ELMO3,MAOB,PMPCA,TMED9,SAMD4A,CDK13,UBQLN4,LRRK1,AAR2,AHCYL2,NR2C2AP,CYREN,PRRC2C,GID8,FANCA,SLC6A17,TIMM8B,PI4K2A,SIRT3,COX8B,PLOD1,KDM4A,CDC34,ZCCHC3,MYO3A,HAND1,GGA2,TMCC2,TG…
GO:0012505	Endomembrane system	329	3357	4.78e-08	WASHC3,PLOD3,ELAVL1,AQP1,TM9SF4,LDLRAP1,PRKCA,APLP1,UNC93B1,AP3M2,TMED9,CDK13,UBQLN4,AHCYL2,SLC6A17,PI4K2A,PLOD1,GGA2,TMCC2,SCNN1A,ZDHHC7,SLC35A2,RGS20,SACM1L,SEC23A,TKT,LMAN2L,ITPRIP,SERPINA5,STON1,COPA,GOLGA5,CSGALNACT1,YIF1A,SEC61A1,CHEK2,GRAMD1C,SLC31A2,VPS39,CLN6,TP73,FIG4,S1PR1,RAB11FIP5,LOXL2,GP2,VMA21,KPNB1,ERGIC3,ATAT1,MYRF,SLC17A7,ATG2A,RAB3C,PI4KB,ATP6V1F,LMAN2,VPS37C,SLC35B2,ATP13A2,A…
GO:0005794	Golgi apparatus	140	1194	1.71e-06	PLOD3,TM9SF4,APLP1,AP3M2,TMED9,CDK13,PI4K2A,GGA2,ZDHHC7,SLC35A2,RGS20,SACM1L,SEC23A,LMAN2L,COPA,GOLGA5,CSGALNACT1,YIF1A,CHEK2,TP73,ERGIC3,ATAT1,MYRF,PI4KB,LMAN2,SLC35B2,AQP2,B4GALNT3,TMEM87A,CORO7,RAB18,RAB12,SCLY,FGFR4,TMED1,TRIM68,RGP1,OPALIN,LDLR,LAX1,RAB7B,NAA11,PPT1,SYT17,DOP1B,SORL1,RAD23A,B4GALT1,LTBR,FYCO1,FASN,GCC2,FMNL3,WDFY1,CHST4,ITM2C,COG3,GALNT6,GOLIM4,SLC39A11,COMMD9,INPPL1,TRAPPC2…
GO:0098588	Bounding membrane of organelle	149	1296	1.71e-06	AQP1,MAOB,TMED9,SLC6A17,PI4K2A,PLOD1,GGA2,SCNN1A,SLC35A2,TMEM63A,TOMM34,SACM1L,SEC23A,LMAN2L,ITPRIP,SERPINA5,SFXN2,COPA,GOLGA5,YIF1A,SEC61A1,VPS39,FIG4,VMA21,ERGIC3,SLC17A7,PI4KB,PEX19,ATP6V1F,BBS4,LMAN2,VPS37C,SLC35B2,ATP13A2,RCC2,JPH1,CORO7,RAB18,MIGA2,TMED1,DNAJC11,RGP1,WDR81,STARD3,RAB7B,FAM210B,DMPK,CHMP6,IQCE,SORL1,ABCA3,MCL1,VPS26A,CHST4,MIEF1,ITM2C,GALNT6,GOLIM4,TMEM163,SYNGR2,SLC39A14,SE…
GO:0005654	Nucleoplasm	299	3148	5.59e-06	HIF1AN,BMX,ZNF212,POLR2H,ELAVL1,APLP1,CDK13,UBQLN4,NR2C2AP,GID8,FANCA,KDM4A,CDC34,HAND1,WDR18,EEF1E1,ZDHHC7,KCTD10,TINF2,SLC35A2,ADH4,WDR82,SP1,STK4,NOL6,CIRBP,DCAF7,ZKSCAN4,FOXK2,TKT,DTX4,ASF1B,BAHD1,PHC2,NEIL2,CCNL2,FOXO4,CELF4,CHEK2,PRELID1,CDC25C,POLR3H,MOCS2,NRDE2,HBP1,EHMT2,TP73,SPOP,S1PR1,POLH,LOXL2,ALDH1L2,STAT6,KPNB1,RB1,CDC14A,MYRF,ELL2,RAD21,PEX19,RARG,POLA1,CDKN1A,ATF3,JPH1,HNRNPF,NR5…
GO:0031410	Cytoplasmic vesicle	169	1581	1.24e-05	WASHC3,ELAVL1,AQP1,TM9SF4,LDLRAP1,SPIRE2,UNC93B1,AP3M2,TMED9,SLC6A17,PI4K2A,GGA2,SCNN1A,SEC23A,LMAN2L,SERPINA5,STON1,COPA,YIF1A,SLC31A2,VPS39,RHCG,CLN6,FIG4,S1PR1,RAB11FIP5,GP2,VMA21,ERGIC3,SLC17A7,RAB3C,ATP6V1F,LMAN2,VPS37C,ATP13A2,AQP2,RCC2,PACS1,CORO7,RAB18,DNASE1L2,C8H9orf72,RAB12,FGFR4,SND1,POMT1,TMED1,WDR81,STARD3,PLA2G3,TBC1D2B,SNX33,VWF,SCNN1B,LDLR,RAB7B,CRISP3,HFE,PPT1,HTR2A,GRM4,CHMP6,R…
GO:0005829	Cytosol	314	3378	1.29e-05	HIF1AN,SLC25A20,PPP2CA,ELAVL1,FAM83D,FABP9,CCN4,PASK,LDLRAP1,PRKCA,SULT1B1,SAMD4A,CDK13,UBQLN4,LRRK1,AHCYL2,PRRC2C,GID8,PI4K2A,KDM4A,CDC34,TGFB1I1,CASP9,EEF1E1,PFKP,KCTD10,ADH4,TOMM34,STK4,DCAF7,DNAJB13,SEC23A,DNAJA2,TKT,GNB5,RPL7L1,ZNF106,PDE1B,WASL,FOXO4,CTNNAL1,PLA2G4F,MVK,RPL27A,MOCS2,PLIN2,MPI,PIK3R5,POLH,CC2D1A,SULT4A1,STAT6,RIPK1,AGL,KPNB1,ERRFI1,CDC14A,STAC,ATAT1,MYRF,PPP2R5B,RAD21,PEX19,…
GO:0036477	Somatodendritic compartment	71	509	2.12e-05	MLPH,PI4K2A,KIF3B,PDE1B,GRIA2,GAP43,TMEM185A,SLC38A7,ATP13A2,CPEB4,TUBB4A,KCNN2,LDLR,HOMER1,VIP,HTR2A,PRKCG,AMIGO1,SLC12A5,KCNA2,NGB,SFPQ,DPYSL5,AZIN2,GNAI2,MUL1,ARC,STRN3,KREMEN1,NCDN,MPP2,AURKA,LHFPL4,ATP1A2,KCNN4,PJVK,NTRK2,TAC1,TTBK1,SLC32A1,PSEN2,NRSN2,SRGAP2,TMEM266,CNIH2,FLOT2,LYNX1,PRKACA,SYNDIG1,DCTN1,PTK2,NR1D1,KCNC4,STX3,SEPTIN11,MARK3,FBXW11,LZTS1,APBA1,HDAC1,ZFYVE27,KLHL20,CAMK2A,CD2…
GO:0005856	Cytoskeleton	194	1991	0.00027	KRT6A,PPP2CA,MLPH,FAM83D,CAPN6,TAX1BP3,LDLRAP1,SPIRE2,MYO3A,TGFB1I1,TNNI3,TMEM63A,KIF3B,FBXL7,CCDC117,RIBC2,DNAJB13,MAP3K11,RELL1,WASL,NEIL2,NCKAP5L,CTNNAL1,POLR3H,CRK,TP73,RSPH3,PIK3R5,CAMSAP1,VMAC,RAB11FIP5,RB1,CDC14A,ATAT1,GTSE1,RAD21,MAPRE2,BBS4,DRC7,KLHL21,RCC2,MAPKAPK5,CEP135,UTRN,SH2B2,TAF5,MCM3,TUBB4A,EIF6,SPAG8,TYK2,PLA2G3,FOXA3,AFAP1,MAEA,CCDC13,NAA11,DMPK,HAUS5,CEP97,BIRC5,TTC25,CHMP6,…
GO:0005634	Nucleus	540	6595	0.00057	MAFG,HIF1AN,BMX,ZNF212,NANOS3,PPP2CA,POLR2H,PLTP,ELAVL1,FABP9,UBAP2,AQP1,PASK,IRX1,TAX1BP3,ZNF280B,PRKCA,APLP1,SAMD4A,CDK13,UBQLN4,AAR2,NR2C2AP,CYREN,GID8,FANCA,SIRT3,KDM4A,CDC34,HAND1,TGFB1I1,WDR18,ALG2,CASP9,EEF1E1,ZDHHC7,KCTD10,TINF2,SLC35A2,ADH4,WDR82,SP1,KIF3B,STK4,NOL6,EAPP,CIRBP,RGS20,DCAF7,ZFP36L2,ZKSCAN4,SETD7,FOXK2,TKT,GNB5,GNL2,ITPRIP,UBE2D4,DTX4,ASF1B,MLXIP,TSR1,BAHD1,RGS3,PHC2,WASL,N…
GO:0031090	Organelle membrane	248	2714	0.00077	SLC25A19,PLOD3,POLR2H,AQP1,PRKCA,SPIRE2,AP3M2,MAOB,PMPCA,TMED9,UBQLN4,SLC6A17,TIMM8B,PI4K2A,COX8B,PLOD1,GGA2,SCNN1A,SLC35A2,TMEM63A,TOMM34,SACM1L,SEC23A,TKT,LMAN2L,ITPRIP,SERPINA5,NDUFAF5,SFXN2,COPA,GOLGA5,CSGALNACT1,YIF1A,SEC61A1,GRAMD1C,VPS39,POLR3H,FIG4,VMA21,ATP5PB,KPNB1,ERGIC3,MYRF,SLC17A7,ATG2A,GOT2,PI4KB,PEX19,ATP6V1F,BBS4,LMAN2,VPS37C,SLC35B2,ATP13A2,AQP2,MRPL54,TIMM22,B4GALNT3,RCC2,JPH1,…
GO:0043005	Neuron projection	106	987	0.0015	MLPH,AQP1,PRKCA,AP3M2,AHCYL2,PI4K2A,MYO3A,OPRD1,KIF3B,LPAR3,COPA,GRIA2,EPHB3,GAP43,CDC14A,TMEM185A,ATAT1,SLC17A7,SLC38A7,BBS4,CNTN3,ATP13A2,FEZ2,CPEB4,CPEB3,C8H9orf72,TUBB4A,KCNN2,MORN4,HOMER1,PPT1,VIP,HTR2A,PRKCG,BOC,AMIGO1,SLC12A5,KCNA2,RGR,SFPQ,CHRNA4,KLC1,DPYSL5,CNTNAP1,AZIN2,GNAI2,MUL1,CFL1,ARC,STRN3,AP3M1,PINK1,NCDN,MAK,MPP2,EPHA8,SV2B,BAIAP2,AURKA,LHFPL4,KCNN4,PJVK,NTRK2,ADCYAP1R1,TAC1,KCN…
GO:0015629	Actin cytoskeleton	56	431	0.0016	MLPH,TAX1BP3,MYO3A,TNNI3,WASL,CRK,SH2B2,TAF5,FOXA3,AFAP1,MAEA,CGN,RND1,SMTNL2,CNN2,TMEM63B,CFL1,LMOD3,LMOD1,ARC,MYL12B,BAIAP2,SLC2A1,STK38L,PGM5,PJVK,SVIL,KANSL2,NOTCH3,ASAP1,GAS2L3,MTSS1,ABL1,BMF,MPRIP,TMOD3,DAPK1,FLOT2,SRCIN1,LIMCH1,ANXA6,AKAP13,TRIOBP,SEPTIN11,ARHGAP35,PARVB,SHROOM3,MSRB1,SPECC1L,EFR3B,CTTNBP2NL,CD2AP,TNNT1,CDH1,CIB2,PDLIM3
GO:0030659	Cytoplasmic vesicle membrane	75	645	0.0024	AQP1,SPIRE2,AP3M2,SLC6A17,PI4K2A,GGA2,SEC23A,SERPINA5,COPA,VPS39,FIG4,VMA21,SLC17A7,ATP6V1F,VPS37C,ATP13A2,AQP2,RCC2,RAB18,WDR81,STARD3,SNX33,SCNN1B,RAB7B,CHMP6,SORL1,ABCA3,VPS26A,TMEM163,SYNGR2,SLC39A14,TRARG1,ATG9A,SAR1B,PIP4P2,ERBB2,AP3M1,VAMP8,NCDN,SV2B,SEC16A,SLC32A1,PDE6D,AP2A2,VAMP2,MARCHF8,DNAJC5,SEMA4C,NDRG1,MVB12B,FLOT2,BORCS5,PACSIN2,SYNDIG1,KIF13A,GRIPAP1,ANXA6,FBXW7,TMEM190,STX3,RAB5…
GO:0005768	Endosome	83	750	0.0038	WASHC3,TM9SF4,LDLRAP1,UNC93B1,PI4K2A,GGA2,SLC31A2,VPS39,CLN6,FIG4,S1PR1,RAB11FIP5,GP2,RAB3C,VPS37C,ATP13A2,AQP2,RCC2,RAB18,C8H9orf72,RAB12,WDR81,STARD3,PLA2G3,TBC1D2B,LDLR,RAB7B,HFE,CHMP6,RAB5B,DOP1B,SORL1,ABCA3,RAB40B,TMEM127,FYCO1,RNF157,VPS26A,WDFY1,TMEM163,SLC39A14,VIPAS39,ATG9A,PIP4P2,ERBB2,VAMP8,NCDN,NTRK2,MON1B,MARCHF8,NDRG1,MVB12B,MGRN1,LMTK2,FLOT2,ARFGEF2,PACSIN2,SYNDIG1,KIF13A,GRIPAP1,A…
GO:0030054	Cell junction	150	1566	0.0056	GRK3,PPP2CA,ELAVL1,TMED9,SAMD4A,GID8,DSG3,SLC6A17,PI4K2A,CACNB1,TGFB1I1,KCNJ10,RIMS4,GNB5,STON1,CHRDL1,GRIA2,CELF4,TP73,REXO2,GAP43,ATAT1,SLC17A7,RAB3C,MAPRE2,ATP6V1F,RAP1B,HOXC5,UTRN,CPEB4,CPEB3,RAB12,FGFR4,KCNN2,OPALIN,AFAP1,PTK7,HOMER1,PPT1,SCN4B,HTR2A,PRKCG,ITGB5,SLC12A5,TMEM47,B4GALT1,P2RX5,RAB40B,KCNA2,CPNE3,WDFY1,CHRNA4,CGN,PXN,TMEM163,RND1,PLPPR4,SYNGR2,CNTNAP1,P2RX6,TBC1D2,PRKCE,GNAI2,AR…
GO:0042995	Cell projection	168	1791	0.0056	GRK3,BMX,MLPH,AQP1,PRKCA,AP3M2,AHCYL2,SLC6A17,PI4K2A,MYO3A,KCNJ10,SCNN1A,OPRD1,KIF3B,RIBC2,DNAJB13,LPAR3,STON1,COPA,WASL,GRIA2,PLA2G4F,EPHB3,RSPH3,GAP43,CDC14A,TMEM185A,ATAT1,SLC17A7,SLC38A7,UNC119B,BBS4,CNTN3,DRC7,ATP13A2,FEZ2,PLEK,UTRN,SH2B2,CPEB4,CPEB3,C8H9orf72,TUBB4A,ANKMY2,KCNN2,MORN4,SPAG8,HOMER1,PPT1,VIP,HTR2A,PRKCG,TTC25,BOC,AMIGO1,SLC12A5,IQCE,B4GALT1,GLE1,KCNA2,RGR,SFPQ,CHRNA4,KLC1,KIT…
GO:0005769	Early endosome	40	290	0.0057	WASHC3,TM9SF4,LDLRAP1,PI4K2A,GGA2,CLN6,RAB11FIP5,RCC2,WDR81,TBC1D2B,LDLR,HFE,RAB5B,SORL1,TMEM127,FYCO1,RNF157,VPS26A,WDFY1,TMEM163,SLC39A14,VIPAS39,VAMP8,NTRK2,MARCHF8,MVB12B,MGRN1,LMTK2,PACSIN2,SYNDIG1,GRIPAP1,PHB,RAB5C,WDFY2,EGFR,TOM1,CD22,PMEPA1,RAB31,VPS26B
GO:0000139	Golgi membrane	47	366	0.0068	TMED9,PI4K2A,SLC35A2,SACM1L,SEC23A,LMAN2L,COPA,GOLGA5,YIF1A,ERGIC3,PI4KB,LMAN2,SLC35B2,CORO7,RGP1,SORL1,CHST4,GALNT6,GOLIM4,ATG9A,SEC16A,SLC2A1,SLC35A4,TMEM167B,ROCK1,TMEM246,PSEN2,BET1L,ARFIP1,B3GNT7,ARFGEF2,XYLT2,CHST12,SURF4,SLC35A3,TVP23A,MALL,MOSPD1,SH3GLB1,BET1,RNF125,TNFRSF1A,TEX261,PMEPA1,SLC35B1,SLC10A7,SGMS2
GO:0031984	Organelle subcompartment	102	998	0.0081	PLOD3,TMED9,UBQLN4,PI4K2A,PLOD1,GGA2,RGS20,SACM1L,SEC23A,TKT,LMAN2L,GOLGA5,CSGALNACT1,YIF1A,SEC61A1,GRAMD1C,VMA21,KPNB1,ERGIC3,MYRF,ATG2A,PI4KB,LMAN2,SLC35B2,B4GALNT3,JPH1,TMEM87A,CORO7,DEGS2,POMT1,TMED1,TMEM129,RTCB,STARD3,FICD,RAB7B,PIGS,DMPK,SYT17,DOP1B,SORL1,B4GALT1,KCNA2,FADS2,GCC2,PIGN,CHST4,SEC61A2,TEPSIN,FITM2,AZIN2,ABCD1,ATG9A,ORMDL2,GGCX,SAR1B,CCDC186,SLC37A3,CYP2D14,SEC16A,MEST,RCE1,TM…
GO:0140535	Intracellular protein-containing complex	81	758	0.0106	PPP2CA,POLR2H,KLHL13,UBQLN4,GID8,KCTD10,FBXL7,DCAF7,UBE2D4,PHC2,POLR3H,SPOP,PPP2R5B,AHR,POLA1,KLHL21,ASB6,ING5,TAF5,PPP4R1,CPEB3,C8H9orf72,RTCB,RGP1,NKD1,C11H2orf49,ARNT2,MAT2B,MAEA,ZSWIM8,NAA11,POLR3A,PSMB6,PRKAG3,SKP2,GTF2A1,YEATS2,RPRD2,RAD23A,LIG4,PRKDC,ELP2,TELO2,TRAPPC2L,ZNFX1,EP400,RMND5A,DDB1,MAT1A,MSL1,OGT,FBXL18,BARD1,KANSL2,TAF5L,NCBP1,CBX6,PRKAG1,UBE2C,BMI1,LEO1,RPRD1B,MLLT1,DCAF5,PSM…
GO:0016604	Nuclear body	74	685	0.0142	CDK13,CDC34,TINF2,STK4,DCAF7,TKT,FOXO4,CHEK2,CDC25C,MOCS2,NRDE2,HBP1,EHMT2,TP73,SPOP,RB1,CDC14A,CDKN1A,GEMIN8,CCNDBP1,DKC1,ADAMTS4,CHFR,CLIC3,FAM193B,SFPQ,POLDIP3,GFI1,MKNK2,SETBP1,DDX5,TELO2,INPPL1,ITPKC,FAM76A,TEPSIN,EP400,ADPRHL2,PLRG1,GLI3,HOXA6,RAPGEF5,ZIC2,LRCH4,NFATC4,CREBL2,MSL1,CSTF2,PCBP1,CSF1,SCAF11,BMI1,ABL1,LSG1,NMNAT1,MAPK9,RNPS1,TRIM8,PACSIN2,PRKACA,SCRT1,SUZ12,SNRPC,NR1D1,SON,RREB…
GO:0043197	Dendritic spine	18	95	0.0157	GRIA2,KCNN2,HOMER1,ARC,MPP2,NTRK2,SRGAP2,CNIH2,PRKACA,SYNDIG1,PTK2,NR1D1,SEPTIN11,LZTS1,APBA1,CAMK2A,APBA2,SLA
GO:0098791	Golgi apparatus subcompartment	35	263	0.0216	PLOD3,PI4K2A,GGA2,RGS20,GOLGA5,CSGALNACT1,B4GALNT3,TMEM87A,CORO7,RAB7B,SYT17,DOP1B,SORL1,B4GALT1,GCC2,CHST4,TEPSIN,AZIN2,ATG9A,SAR1B,CCDC186,MGAT4B,BET1L,ARFIP1,ST6GAL2,ATP8B2,MARCHF4,AP4B1,SCAMP2,BET1,KLHL20,ATP7A,RAB31,CDH1,SLC10A7
GO:0005741	Mitochondrial outer membrane	24	157	0.0285	MAOB,TOMM34,SFXN2,PI4KB,MIGA2,DNAJC11,FAM210B,DMPK,MCL1,MIEF1,ZNFX1,MUL1,PINK1,BID,MTX1,HK3,HK1,GPAM,SH3GLB1,BCL2L1,CYB5B,MFN2,MAVS,PLEC
GO:0030173	Integral component of Golgi membrane	12	52	0.0306	SLC35A2,YIF1A,ERGIC3,SLC35B2,SLC35A4,BET1L,SLC35A3,TVP23A,BET1,TEX261,SLC35B1,SGMS2
GO:0048471	Perinuclear region of cytoplasm	53	468	0.0323	HIF1AN,NANOS3,MLPH,CAPN6,PRKCA,APLP1,ALG2,RHPN2,SEC23A,GNB2,RAB3C,AQP2,XRCC3,MCM3,HFE,PRKCG,RAB40B,ANKRD13C,YWHAB,ITM2C,GALNT6,TRAPPC2L,TRARG1,USP20,AZIN2,ABCD1,PRKCE,PINK1,VAMP8,SEC16A,AURKA,TTBK1,PSEN2,CSF1,ABL1,NDRG1,LMTK2,FLOT2,ARFGEF2,RNF41,PRKACA,RASGRP3,ANXA6,FBXW7,PDE4D,EGFR,KLHL20,ATP7A,STMN2,SNF8,CDH1,OSBP2,PLEC
GO:0044297	Cell body	35	273	0.0357	PI4K2A,KCNJ10,PDE1B,GAP43,SLC38A7,ATP13A2,TUBB4A,KCNN2,VIP,AMIGO1,SLC12A5,KCNA2,NGB,DPYSL5,AZIN2,GNAI2,MUL1,PINK1,KREMEN1,NCDN,AURKA,ATP1A2,KCNN4,PJVK,TAC1,TTBK1,PSEN2,NRSN2,SYNDIG1,DCTN1,KCNC4,FBXW11,NAXE,HDAC1,STMN2
GO:0030133	Transport vesicle	37	298	0.0411	TMED9,SLC6A17,SEC23A,STON1,VMA21,SLC17A7,RAB3C,ATP6V1F,ATP13A2,RAB12,FGFR4,PPT1,SYT17,SORL1,RAB40B,TMEM163,SYNGR2,AZIN2,SAR1B,SV2B,SEC16A,PRRT2,SLC32A1,NRSN2,VAMP2,DNAJC5,SEMA4C,BORCS5,SYNDIG1,STX3,RPH3AL,SCG3,APBA1,BCL2L1,ATP7A,APBA2,AP1S1
GO:0070161	Anchoring junction	79	783	0.0430	GRK3,DSG3,SLC6A17,TGFB1I1,GRIA2,REXO2,GAP43,ATAT1,SLC17A7,MAPRE2,ATP6V1F,RAP1B,UTRN,FGFR4,OPALIN,AFAP1,PTK7,HOMER1,SCN4B,HTR2A,PRKCG,ITGB5,TMEM47,B4GALT1,KCNA2,CPNE3,CHRNA4,CGN,PXN,TMEM163,RND1,SYNGR2,CNTNAP1,TBC1D2,NGFR,LAT,CFL1,FBF1,TES,NCDN,MPP2,SV2B,PGM5,LHFPL4,SVIL,EPB41L5,ROR2,PLEKHA7,AFDN,BVES,VAMP2,NDRG1,TNS1,DLG5,FLOT2,TNS3,PACSIN2,SYNDIG1,GJC1,ANXA6,PTK2,NR1D1,ADA,STX3,SEPTIN11,PARVB,SH…
KEGG
bta05200	Pathways in cancer	64	488	0.0016	IL5RA,PRKCA,FZD1,CASP9,GNG4,SP1,STK4,GNB5,LPAR3,CRK,STAT6,GNB2,RB1,CDKN1A,WNT10A,VEGFD,FGFR4,GLI2,ARNT2,PRKCG,SKP2,BIRC5,EDNRA,TXNRD1,WNT2B,NFKBIA,KITLG,MMP2,GNAI2,E2F3,ERBB2,GLI3,STAT5A,BID,SLC2A1,PRKACB,NOTCH4,WNT3A,TRAF4,NOTCH3,ROCK1,TGFBR2,GNB1,ABL1,LAMB1,DAPK1,PRKACA,RASGRP3,WNT5B,PTK2,ITGA6,CXCL12,PDGFRA,APAF1,PML,BCL2L1,EGFR,HDAC1,CUL2,CAMK2A,CDH1,WNT7B,FGF22,ESR1
bta04014	Ras signaling pathway	32	224	0.0284	PRKCA,GNG4,STK4,GNB5,FOXO4,PLA2G4F,GNB2,RAP1B,VEGFD,FGFR4,ANGPT2,PLA2G3,PRKCG,RAB5B,KITLG,NGFR,LAT,RAPGEF5,PRKACB,NTRK2,GNB1,CSF1,AFDN,ABL1,PRKACA,RASGRP3,RAB5C,PDGFRA,BCL2L1,EGFR,ETS2,FGF22
bta04921	Oxytocin signaling pathway	23	132	0.0284	PRKCA,PLA2G4F,PIK3R5,KCNJ2,CDKN1A,PRKAG3,PRKCG,CACNA2D1,GNAI2,CACNG6,NFATC4,CACNA2D2,PRKACB,KCNJ6,ROCK1,PRKAG1,PRKACA,MYLK4,GUCY1A1,CD38,MAP2K5,EGFR,CAMK2A
bta04934	Cushing syndrome	24	144	0.0284	FZD1,SP1,RB1,AHR,CDKN1A,RAP1B,NR5A1,WNT10A,MC2R,LDLR,SCARB1,WNT2B,RBBP5,GNAI2,E2F3,STAR,PRKACB,CYP11B1,WNT3A,PRKACA,WNT5B,EGFR,CAMK2A,WNT7B
Reactome
BTA-162582	Signal Transduction	195	1892	0.00015	GRK3,SPINT2,IL5RA,PPP2CA,POLR2H,TAX1BP3,FZD1,ZDHHC7,ADH4,GNG4,SP1,RHPN2,OPRD1,STK4,RGS20,GNB5,LPAR3,DTX4,MAP3K11,RGS16,CHRDL1,RGS3,PHC2,WASL,SRGAP3,GDF2,CDC25C,GPR132,CRK,SPOP,PIK3R5,S1PR1,STAT6,RIPK1,GNB2,CDC14A,GPR68,PPP2R5B,ATP6V1F,RARG,RSPO3,QRFPR,IHH,RCC2,TMEM87A,RAP1B,WNT10A,MAPKAPK5,VEGFD,SH2B2,FGFR4,PDE5A,TUBB4A,MC2R,S1PR3,GLI2,TYK2,STK38,PSMB6,VIP,CEP97,PRKAG3,BIRC5,GRM4,GTF2A1,EDNRA,BOC…
BTA-1430728	Metabolism	141	1416	0.0252	PHOSPHO1,SLC25A20,SLC25A19,PUDP,BMX,FABP9,LDLRAP1,SULT1B1,NCAN,PI4K2A,PFKP,ADH4,GNG4,RIMKLB,SACM1L,GNB5,MLYCD,NDUFAF5,ADHFE1,CSGALNACT1,WASL,PLA2G4F,MVK,FIG4,PIK3R5,SULT4A1,ALDH1L2,ATP5PB,GNB2,AGL,KPNB1,GOT2,FOLH1B,AHR,AZIN1,SLC35B2,ARSB,PON2,INPP5A,GART,DEGS2,TACO1,SCLY,MOCS1,MIGA2,NDUFA4,STARD3,PCBD1,ARNT2,MAT2B,GLO1,PSMB6,PGD,TXNRD1,B4GALT1,COX10,FADS2,CPNE3,PRKD2,PYCR3,HS3ST2,PIP4K2A,AHCY,ACA…

## Sheet: C1
Term ID	Term description	Observed gene count	Background gene count	q-value	Proteins in network (gene symbol)
Bilogicla Process (BP)
GO:0019221	Cytokine-mediated signaling pathway	13	339	9.04e-15	XCL1,IL1A,TYK2,CCL22,IL21R,STAT5A,CXCL10,CCR9,CSF1,IL34,CXCL12,PRLR,CCR7
GO:0007165	Signal transduction	19	4740	4.27e-08	XCL1,IL1A,TYK2,CD27,CTF1,CCL22,FCRL5,IL21R,STAT5A,CXCL10,CCR9,CXCL9,CSF1,IL34,IL10,CXCL12,PRLR,RORC,CCR7
GO:0070098	Chemokine-mediated signaling pathway	6	73	1.06e-07	XCL1,CCL22,CXCL10,CCR9,CXCL12,CCR7
GO:0002690	Positive regulation of leukocyte chemotaxis	6	79	1.37e-07	XCL1,CXCL10,CSF1,IL34,CXCL12,CCR7
GO:0002684	Positive regulation of immune system process	10	698	2.28e-07	XCL1,IL1A,TYK2,CD27,STAT5A,CXCL10,CSF1,IL34,CXCL12,CCR7
GO:0006954	Inflammatory response	8	322	3.02e-07	XCL1,IL1A,CCL22,CXCL10,CXCL9,CSF1,IL34,CCR7
GO:0009605	Response to external stimulus	12	1780	5.50e-06	XCL1,IL1A,CCL22,CXCL10,CCR9,CXCL9,CSF1,IL34,IL10,CXCL12,PRLR,CCR7
GO:0070663	Regulation of leukocyte proliferation	6	200	1.12e-05	IL1A,TYK2,STAT5A,CSF1,IL34,IL10
GO:0030155	Regulation of cell adhesion	8	598	1.66e-05	IL1A,TYK2,CD27,STAT5A,CSF1,CXCL12,PRLR,CCR7
GO:0097529	Myeloid leukocyte migration	5	103	1.68e-05	XCL1,CCL22,CXCL10,CSF1,CCR7
GO:0071677	Positive regulation of mononuclear cell migration	4	57	7.81e-05	XCL1,CXCL10,CXCL12,CCR7
GO:0042127	Regulation of cell population proliferation	9	1194	0.00017	IL1A,TYK2,STAT5A,CXCL10,CXCL9,CSF1,IL34,IL10,PRLR
GO:0050870	Positive regulation of T cell activation	5	183	0.00019	IL1A,TYK2,CD27,STAT5A,CCR7
GO:0032946	Positive regulation of mononuclear cell proliferation	4	107	0.00067	IL1A,TYK2,STAT5A,CSF1
GO:0048583	Regulation of response to stimulus	12	3122	0.0011	XCL1,TYK2,CD27,CCL22,STAT5A,CXCL10,CSF1,IL34,IL10,CXCL12,PRLR,CCR7
GO:1902107	Positive regulation of leukocyte differentiation	4	125	0.0011	CD27,STAT5A,CSF1,IL34
GO:0048247	Lymphocyte chemotaxis	3	38	0.0012	XCL1,CCL22,CXCL10
GO:0009617	Response to bacterium	6	528	0.0013	IL1A,CXCL10,CXCL9,IL10,PRLR,CCR7
GO:0009967	Positive regulation of signal transduction	8	1201	0.0014	XCL1,TYK2,CD27,CCL22,CSF1,IL34,PRLR,CCR7
GO:0071622	Regulation of granulocyte chemotaxis	3	42	0.0016	CSF1,IL34,CCR7
GO:0001819	Positive regulation of cytokine production	5	343	0.0024	IL1A,TYK2,STAT5A,IL10,CCR7
GO:0061518	Microglial cell proliferation	2	5	0.0026	CSF1,IL34
GO:0002237	Response to molecule of bacterial origin	4	194	0.0045	IL1A,CXCL10,IL10,CCR7
GO:2000026	Regulation of multicellular organismal development	7	1036	0.0046	IL1A,CD27,STAT5A,CXCL10,CSF1,IL34,PRLR
GO:0060397	Growth hormone receptor signaling pathway via JAK-STAT	2	8	0.0050	TYK2,STAT5A
GO:2000106	Regulation of leukocyte apoptotic process	3	68	0.0052	CD27,IL10,CXCL12
GO:0032649	Regulation of interferon-gamma production	3	82	0.0081	TYK2,IL10,CCR7
GO:0030154	Cell differentiation	10	2674	0.0083	IL1A,TYK2,CTF1,STAT5A,CCR9,CSF1,IL34,CXCL12,PRLR,CCR7
GO:0010941	Regulation of cell death	7	1206	0.0099	CD27,STAT5A,CXCL10,CSF1,IL10,CXCL12,PRLR
GO:0010819	Regulation of T cell chemotaxis	2	14	0.0111	XCL1,CXCL10
GO:0045579	Positive regulation of B cell differentiation	2	14	0.0111	CD27,STAT5A
GO:1903131	Mononuclear cell differentiation	4	267	0.0121	STAT5A,CCR9,CSF1,CCR7
GO:0045087	Innate immune response	5	524	0.0122	XCL1,CCL22,CXCL10,CSF1,IL34
GO:0090026	Positive regulation of monocyte chemotaxis	2	15	0.0122	CXCL10,CXCL12
GO:0030879	Mammary gland development	3	102	0.0134	STAT5A,CSF1,PRLR
GO:1901739	Regulation of myoblast fusion	2	16	0.0134	CXCL10,CXCL9
GO:0007595	Lactation	2	21	0.0202	STAT5A,PRLR
GO:1901700	Response to oxygen-containing compound	6	959	0.0202	IL1A,TYK2,STAT5A,CXCL10,RORC,CCR7
GO:0051094	Positive regulation of developmental process	6	986	0.0228	IL1A,CD27,STAT5A,CXCL9,CSF1,IL34
GO:0050864	Regulation of B cell activation	3	130	0.0236	CD27,STAT5A,IL10
GO:0032743	Positive regulation of interleukin-2 production	2	29	0.0335	IL1A,STAT5A
GO:0043410	Positive regulation of MAPK cascade	4	375	0.0342	XCL1,CD27,CCL22,IL34
GO:0002548	Monocyte chemotaxis	2	31	0.0366	XCL1,CCL22
GO:0040018	Positive regulation of multicellular organism growth	2	31	0.0366	STAT5A,CSF1
GO:0046427	Positive regulation of receptor signaling pathway via JAK-STAT	2	35	0.0444	TYK2,PRLR
Molecular Function (MF)
GO:0005125	Cytokine activity	10	213	1.23e-11	XCL1,IL1A,CTF1,CCL22,CXCL10,CXCL9,CSF1,IL34,IL10,CXCL12
GO:0005126	Cytokine receptor binding	10	272	6.56e-11	XCL1,IL1A,TYK2,CCL22,CXCL10,CXCL9,CSF1,IL34,CXCL12,PRLR
GO:0008009	Chemokine activity	5	42	4.07e-07	XCL1,CCL22,CXCL10,CXCL9,CXCL12
GO:0045236	CXCR chemokine receptor binding	3	14	0.00020	CXCL10,CXCL9,CXCL12
GO:0004896	Cytokine receptor activity	4	97	0.00086	IL21R,CCR9,PRLR,CCR7
GO:0005157	Macrophage colony-stimulating factor receptor binding	2	3	0.0024	CSF1,IL34
GO:0048248	CXCR3 chemokine receptor binding	2	5	0.0048	CXCL10,CXCL9
Cellular Component (CC)
GO:0009897	External side of plasma membrane	8	407	4.48e-06	CD27,IL21R,CXCL10,CCR9,CXCL9,CXCL12,PRLR,CCR7
GO:0005615	Extracellular space	9	1465	0.0017	XCL1,IL1A,CCL22,CXCL10,CXCL9,CSF1,IL34,IL10,CXCL12
KEGG
bta04060	Cytokine-cytokine receptor interaction	15	276	8.40e-22	XCL1,IL1A,CD27,CTF1,CCL22,IL21R,CXCL10,CCR9,CXCL9,CSF1,IL34,IL10,CXCL12,PRLR,CCR7
bta04061	Viral protein interaction with cytokine and cytokine receptor	10	87	1.02e-16	XCL1,CCL22,CXCL10,CCR9,CXCL9,CSF1,IL34,IL10,CXCL12,CCR7
bta04630	JAK-STAT signaling pathway	6	163	7.94e-07	TYK2,CTF1,IL21R,STAT5A,IL10,PRLR
bta05321	Inflammatory bowel disease	4	68	4.10e-05	IL1A,IL21R,IL10,RORC
bta04659	Th17 cell differentiation	4	108	0.00020	TYK2,IL21R,STAT5A,RORC
bta04672	Intestinal immune network for IgA production	3	54	0.0010	CCR9,IL10,CXCL12
bta05323	Rheumatoid arthritis	3	96	0.0047	IL1A,CSF1,CXCL12
bta04380	Osteoclast differentiation	3	108	0.0058	IL1A,TYK2,CSF1
bta05162	Measles	3	136	0.0102	IL1A,TYK2,STAT5A
bta05164	Influenza A	3	160	0.0135	IL1A,TYK2,CXCL10
Reactome
BTA-1280215	Cytokine Signaling in Immune system	8	342	1.09e-06	IL1A,TYK2,CD27,CTF1,IL21R,STAT5A,CSF1,IL34
BTA-380108	Chemokine receptors bind chemokines	5	48	1.10e-06	CCL22,CXCL10,CCR9,CXCL9,CXCL12
BTA-449836	Other interleukin signaling	3	18	0.00033	TYK2,CSF1,IL34
BTA-9020958	Interleukin-21 signaling	2	7	0.0057	IL21R,STAT5A
BTA-6788467	IL-6-type cytokine receptor ligand interactions	2	11	0.0105	TYK2,CTF1
BTA-8854691	Interleukin-20 family signaling	2	16	0.0166	TYK2,STAT5A

## Sheet: C2
Term ID	Term description	Observed gene count	Background gene count	q-value	Proteins in network (gene symbol)
Bilogicla Process (BP)
GO:0007169	Transmembrane receptor protein tyrosine kinase signaling pathway	12	346	4.42e-13	STAT6,VEGFD,SH2B2,FGFR4,ANGPT2,ERBB2,NTRK2,VEGFA,PDGFRA,EGFR,GAB1,FGF22
GO:0032502	Developmental process	17	4222	1.30e-06	STAT6,ERRFI1,MYRF,VEGFD,SH2B2,ANGPT2,NES,KITLG,ERBB2,NTRK2,VEGFA,MMUT,FGF14,PDGFRA,EGFR,GAB1,FGF22
GO:0071363	Cellular response to growth factor stimulus	8	340	1.30e-06	VEGFD,FGFR4,ERBB2,NTRK2,VEGFA,PDGFRA,GAB1,FGF22
GO:0018108	Peptidyl-tyrosine phosphorylation	6	138	4.83e-06	FGFR4,KITLG,ERBB2,NTRK2,PDGFRA,EGFR
GO:0038084	Vascular endothelial growth factor signaling pathway	4	20	6.86e-06	VEGFD,VEGFA,PDGFRA,GAB1
GO:0042325	Regulation of phosphorylation	10	1020	7.19e-06	ERRFI1,VEGFD,FGFR4,KITLG,ERBB2,NTRK2,VEGFA,PDGFRA,EGFR,FGF22
GO:0001944	Vasculature development	7	404	2.75e-05	ERRFI1,VEGFD,ANGPT2,NTRK2,VEGFA,PDGFRA,GAB1
GO:0009653	Anatomical structure morphogenesis	11	1782	4.18e-05	STAT6,ERRFI1,VEGFD,ANGPT2,NES,ERBB2,NTRK2,VEGFA,PDGFRA,GAB1,FGF22
GO:2000026	Regulation of multicellular organismal development	9	1036	5.24e-05	ERRFI1,MYRF,VEGFD,ANGPT2,KITLG,ERBB2,NTRK2,VEGFA,GAB1
GO:0048584	Positive regulation of response to stimulus	10	1700	0.00024	STAT6,VEGFD,SH2B2,FGFR4,KITLG,ERBB2,NTRK2,VEGFA,PDGFRA,EGFR
GO:0043406	Positive regulation of MAP kinase activity	4	87	0.00038	KITLG,ERBB2,VEGFA,EGFR
GO:0050926	Regulation of positive chemotaxis	3	21	0.00038	VEGFD,ANGPT2,VEGFA
GO:0043066	Negative regulation of apoptotic process	5	686	0.00029	NES,KITLG,NTRK2,VEGFA,EGFR
GO:0002684	Positive regulation of immune system process	5	698	0.00031	STAT6,VEGFD,SH2B2,KITLG,VEGFA
GO:0030334	Regulation of cell migration	7	722	0.00063	VEGFD,ANGPT2,KITLG,VEGFA,PDGFRA,EGFR,FGF22
GO:0050790	Regulation of catalytic activity	10	1948	0.00067	ERRFI1,FGFR4,NES,KITLG,ERBB2,NTRK2,VEGFA,MMUT,PDGFRA,EGFR
GO:0071495	Cellular response to endogenous stimulus	7	805	0.0011	STAT6,SH2B2,FGFR4,ERBB2,NTRK2,PDGFRA,FGF22
GO:0038091	Positive regulation of cell proliferation by VEGF-activated platelet derived growth factor receptor signaling pathway	2	3	0.0016	VEGFA,PDGFRA
GO:0046777	Protein autophosphorylation	4	152	0.0021	FGFR4,ERBB2,PDGFRA,EGFR
GO:0050679	Positive regulation of epithelial cell proliferation	4	156	0.0022	VEGFD,ERBB2,VEGFA,EGFR
GO:0048709	Oligodendrocyte differentiation	3	55	0.0034	MYRF,ERBB2,NTRK2
GO:0060754	Positive regulation of mast cell chemotaxis	2	6	0.0038	VEGFD,VEGFA
GO:0038134	ERBB2-EGFR signaling pathway	2	7	0.0046	ERBB2,EGFR
GO:0070666	Regulation of mast cell proliferation	2	7	0.0046	STAT6,KITLG
GO:0050730	Regulation of peptidyl-tyrosine phosphorylation	4	198	0.0048	ERRFI1,KITLG,VEGFA,EGFR
GO:0051240	Positive regulation of multicellular organismal process	7	1070	0.0048	STAT6,MYRF,VEGFD,KITLG,NTRK2,VEGFA,GAB1
GO:0051173	Positive regulation of nitrogen compound metabolic process	10	2640	0.0056	STAT6,MYRF,VEGFD,FGFR4,KITLG,ERBB2,NTRK2,VEGFA,EGFR,FGF22
GO:0016477	Cell migration	6	775	0.0069	FGFR4,KITLG,NTRK2,VEGFA,PDGFRA,GAB1
GO:0030097	Hemopoiesis	5	521	0.0110	STAT6,KITLG,ERBB2,VEGFA,PDGFRA
GO:0010628	Positive regulation of gene expression	6	885	0.0124	STAT6,FGFR4,ERBB2,NTRK2,EGFR,FGF22
GO:0033138	Positive regulation of peptidyl-serine phosphorylation	3	107	0.0142	NTRK2,VEGFA,EGFR
GO:0008283	Cell population proliferation	5	580	0.0156	STAT6,VEGFD,NES,KITLG,ERBB2
GO:0048523	Negative regulation of cellular process	11	3798	0.0162	STAT6,ERRFI1,ANGPT2,NES,KITLG,ERBB2,NTRK2,VEGFA,PDGFRA,ZBTB8A,EGFR
GO:0002687	Positive regulation of leukocyte migration	3	114	0.0164	VEGFD,KITLG,VEGFA
GO:0007399	Nervous system development	7	1519	0.0253	MYRF,VEGFD,NES,ERBB2,NTRK2,VEGFA,FGF14
GO:1901701	Cellular response to oxygen-containing compound	5	721	0.0356	STAT6,SH2B2,NTRK2,PDGFRA,EGFR
GO:0031952	Regulation of protein autophosphorylation	2	31	0.0358	ERRFI1,VEGFA
Molecular Function (MF)
GO:0004714	Transmembrane receptor protein tyrosine kinase activity	5	55	7.68e-06	FGFR4,ERBB2,NTRK2,PDGFRA,EGFR
GO:0005102	Signaling receptor binding	10	1262	6.00e-05	VEGFD,SH2B2,ANGPT2,NES,KITLG,ERBB2,VEGFA,FGF14,PDGFRA,FGF22
GO:0008083	Growth factor activity	5	135	9.34e-05	VEGFD,KITLG,VEGFA,FGF14,FGF22
GO:0005515	Protein binding	17	6299	0.00016	STAT6,ERRFI1,VEGFD,SH2B2,FGFR4,ANGPT2,NES,KITLG,ERBB2,NTRK2,VEGFA,MMUT,FGF14,PDGFRA,ZBTB8A,EGFR,FGF22
GO:0070851	Growth factor receptor binding	4	116	0.0019	VEGFD,VEGFA,PDGFRA,FGF22
GO:0005161	Platelet-derived growth factor receptor binding	2	10	0.0226	VEGFA,PDGFRA
GO:0005172	Vascular endothelial growth factor receptor binding	2	12	0.0234	VEGFD,VEGFA
GO:0005126	Cytokine receptor binding	4	272	0.0286	VEGFD,NES,KITLG,VEGFA
GO:0019903	Protein phosphatase binding	3	116	0.0408	STAT6,ERBB2,EGFR
Cellular Component (CC)
GO:0043235	Receptor complex	5	362	0.0284	FGFR4,ERBB2,NTRK2,PDGFRA,EGFR
GO:0044214	Spanning component of plasma membrane	2	8	0.0310	ERBB2,EGFR
KEGG
bta04010	MAPK signaling pathway	9	267	3.50e-10	VEGFD,FGFR4,ANGPT2,KITLG,ERBB2,NTRK2,PDGFRA,EGFR,FGF22
bta04510	Focal adhesion	4	173	0.0010	VEGFD,ERBB2,PDGFRA,EGFR
bta04810	Regulation of actin cytoskeleton	4	197	0.0014	FGFR4,PDGFRA,EGFR,FGF22
bta04066	HIF-1 signaling pathway	3	99	0.0029	ANGPT2,ERBB2,EGFR
bta04072	Phospholipase D signaling pathway	3	144	0.0070	KITLG,PDGFRA,EGFR
bta05226	Gastric cancer	3	138	0.0070	ERBB2,EGFR,FGF22
bta04630	JAK-STAT signaling pathway	3	163	0.0087	STAT6,PDGFRA,EGFR
bta05219	Bladder cancer	2	38	0.0111	ERBB2,EGFR
bta05214	Glioma	2	68	0.0255	PDGFRA,EGFR
bta04722	Neurotrophin signaling pathway	2	105	0.0470	SH2B2,NTRK2
Reactome
BTA-9006934	Signaling by Receptor Tyrosine Kinases	13	330	3.13e-16	STAT6,VEGFD,SH2B2,FGFR4,KITLG,ERBB2,NTRK2,VEGFA,TNS3,PDGFRA,EGFR,GAB1,FGF22
BTA-6811558	PI5P, PP2A and IER3 Regulate PI3K/AKT Signaling	7	90	1.62e-09	FGFR4,KITLG,ERBB2,PDGFRA,EGFR,GAB1,FGF22
BTA-109704	PI3K Cascade	3	40	0.0013	FGFR4,GAB1,FGF22
BTA-195399	VEGF binds to VEGFR leading to receptor dimerization	2	8	0.0034	VEGFD,VEGFA
BTA-1433559	Regulation of KIT signaling	2	12	0.0058	SH2B2,KITLG
BTA-1963642	PI3K events in ERBB2 signaling	2	12	0.0058	ERBB2,GAB1
BTA-180292	GAB1 signalosome	2	15	0.0079	EGFR,GAB1
BTA-5654720	PI-3K cascade:FGFR4	2	18	0.0105	FGFR4,GAB1
BTA-5654689	PI-3K cascade:FGFR1	2	20	0.0123	GAB1,FGF22
BTA-8875878	MET promotes cell motility	2	21	0.0129	TNS3,GAB1
BTA-186763	Downstream signal transduction	2	25	0.0159	STAT6,PDGFRA
BTA-109582	Hemostasis	4	395	0.0219	VEGFD,SH2B2,ANGPT2,VEGFA
BTA-8848021	Signaling by PTK6	2	41	0.0316	ERBB2,EGFR

## Sheet: C3
Term ID	Term description	Observed gene count	Background gene count	q-value	Proteins in network (gene symbol)
Bilogicla Process (BP)
GO:0010556	Regulation of macromolecule biosynthetic process	14	3427	6.25e-06	PASK,EHMT2,ING5,TBX2,CHD4,HMG20A,UBTF,CHD1,ING1,GATAD2A,PML,HDAC1,HDAC8,TGIF2
GO:0010605	Negative regulation of macromolecule metabolic process	11	2309	5.26e-05	PASK,EHMT2,TBX2,CHD4,HMG20A,SIAH2,GATAD2A,PML,HDAC1,HDAC8,TGIF2
GO:0051276	Chromosome organization	8	888	5.93e-05	EHMT2,ING5,CHD4,CHD1,ING1,GATAD2A,HDAC1,HDAC8
GO:0016575	Histone deacetylation	4	59	6.79e-05	CHD4,GATAD2A,HDAC1,HDAC8
GO:0000122	Negative regulation of transcription by RNA polymerase II	7	790	0.00027	EHMT2,TBX2,CHD4,HMG20A,GATAD2A,HDAC1,TGIF2
GO:0036211	Protein modification process	9	2482	0.0058	PASK,EHMT2,ING5,CHD4,SIAH2,GATAD2A,PML,HDAC1,HDAC8
GO:0060788	Ectodermal placode formation	2	11	0.0125	TBX2,HDAC1
GO:2001233	Regulation of apoptotic signaling pathway	4	298	0.0170	ING5,SIAH2,PML,HDAC1
GO:0006338	Chromatin remodeling	4	353	0.0318	CHD4,CHD1,GATAD2A,HDAC1
Molecular Function (MF)
GO:0003682	Chromatin binding	6	522	0.0049	EHMT2,ING5,CHD4,UBTF,CHD1,HDAC1
GO:0003677	DNA binding	9	2214	0.0116	EHMT2,TBX2,CHD4,HMG20A,UBTF,CHD1,GATAD2A,HDAC1,TGIF2
GO:0140030	Modification-dependent protein binding	4	166	0.0116	ING5,CHD1,ING1,PML
GO:0160009	Histone decrotonylase activity	2	4	0.0116	HDAC1,HDAC8
GO:0001221	Transcription coregulator binding	3	90	0.0180	EHMT2,CHD4,HDAC1
GO:0042393	Histone binding	4	247	0.0180	ING5,CHD4,CHD1,ING1
GO:0042826	Histone deacetylase binding	3	98	0.0182	TBX2,CHD4,HDAC1
GO:0005488	Binding	16	12071	0.0245	PASK,EHMT2,NYNRIN,ING5,TBX2,CHD4,HMG20A,UBTF,CHD1,SIAH2,ING1,GATAD2A,PML,HDAC1,HDAC8,TGIF2
Cellular Component (CC)
GO:0005634	Nucleus	16	6595	8.33e-06	PASK,EHMT2,NYNRIN,ING5,TBX2,CHD4,HMG20A,UBTF,CHD1,SIAH2,ING1,GATAD2A,PML,HDAC1,HDAC8,TGIF2
GO:0016581	NuRD complex	3	14	0.00019	CHD4,GATAD2A,HDAC1
GO:0031981	Nuclear lumen	11	3568	0.0015	EHMT2,ING5,CHD4,UBTF,CHD1,SIAH2,GATAD2A,PML,HDAC1,HDAC8,TGIF2
GO:0000785	Chromatin	6	677	0.0016	EHMT2,CHD4,CHD1,GATAD2A,PML,HDAC1
Reactome
BTA-6804758	Regulation of TP53 Activity through Acetylation	5	26	2.85e-08	ING5,CHD4,GATAD2A,PML,HDAC1
BTA-73762	RNA Polymerase I Transcription Initiation	5	40	1.02e-07	EHMT2,CHD4,UBTF,GATAD2A,HDAC1
BTA-74160	Gene expression (Transcription)	8	958	3.05e-05	EHMT2,ING5,CHD4,UBTF,GATAD2A,PML,HDAC1,TGIF2
BTA-3247509	Chromatin modifying enzymes	5	188	4.15e-05	EHMT2,ING5,CHD4,GATAD2A,HDAC1
BTA-8943724	Regulation of PTEN gene transcription	3	41	0.00052	CHD4,GATAD2A,HDAC1
BTA-2173795	Downregulation of SMAD2/3:SMAD4 transcriptional activity	2	22	0.0131	HDAC1,TGIF2
